# Supplementary material for: Plasticity of symbiotroph-saprotroph lifestyles of Piloderma croceum associated with Quercus robur L
Source: Commun Biol. 2025 Sep 16;8:1344. doi: 10.1038/s42003-025-08762-w (PMC12441137; doi:10.1038/s42003-025-08762-w)
Supplement: Supplementary file 3 — Supplementary Data 1-4 [file 42003_2025_8762_MOESM3_ESM.xlsx]

## Sheet: SupplementaryData1
Supplementary Data1: The numerical source data for Figure 1
Wood type ID	Colonization (0 (no)/1 (yes))	Percent colonization							Sample	F14C	err	D14C_permil	err_permil	Sample	Experiment	Remark
bark_1	1								IM2	1.0412	0.0018	32.2	1.8	Mycelium	Pre wood culture	Initial mycelium (before experiment)
bark_2	1								IM3	1.0449	0.002	35.9	2	Mycelium	Pre wood culture	Initial mycelium (before experiment)
bark_3	1								M1	1.09156	0.00185136	83.0884	11.6498	Mycelium	Control	Mycelium without wood
bark_4	1								M2	1.08096	0.00186126	72.5025	10.2008	Mycelium	Control	Mycelium without wood
bark_5	1								M3	1.08021	0.00181749	71.9515	10.0925	Mycelium	Control	Mycelium without wood
bark_6	1								MW1	1.13808	0.00333811	131.735	18.2894	Mycelium	Dead wood	Mycelium with wood
bark_7	1								MW2	1.09209	0.00497267	115.266	12.6767	Mycelium	Dead wood	Mycelium with wood
bark_8	1								MW3	1.10788	0.0019143	99.7003	13.9021	Mycelium	Dead wood	Mycelium with wood
bark_9	1								W1	1.2598	0.0019	248.9	1.9	Wood	Dead wood	Wood without mycelium
	9	100							W2	1.1794	0.0019	169.2	1.9	Wood	Dead wood	Wood without mycelium
Complete deadwood_1	1								W3	1.1989	0.002	188.5	2	Wood	Dead wood	Wood without mycelium
Complete deadwood_2	1
Complete deadwood_3	1
Complete deadwood_4	1
Complete deadwood_5	1
Complete deadwood_6	1
Complete deadwood_7	1
Complete deadwood_8	0
Complete deadwood_9	0
Complete deadwood_10	1
Complete deadwood_11	1
Complete deadwood_12	1
Complete deadwood_13	1
Complete deadwood_14	1
Complete deadwood_15	1
Complete deadwood_16	1
Complete deadwood_17	1
Complete deadwood_18	1
Complete deadwood_19	1
Complete deadwood_20	1
Complete deadwood_21	1
Complete deadwood_22	0
Complete deadwood_23	0
Complete deadwood_24	1
Complete deadwood_25	1
Complete deadwood_26	1
	22	84.6154
Sapwood_1	0
Sapwood_2	1
Sapwood_3	0
Sapwood_4	1
Sapwood_5	0
Sapwood_6	1
Sapwood_7	0
Sapwood_8	0
Sapwood_9	0
Sapwood_10	1
Sapwood_11	0
Sapwood_12	1
Sapwood_13	1
Sapwood_14	0
Sapwood_15	0
	6	40
Inner Sapwood_1	0
Inner Sapwood_2	1
Inner Sapwood_3	0
Inner Sapwood_4	0
Inner Sapwood_5	0
Inner Sapwood_6	0
Inner Sapwood_7	0
Inner Sapwood_8	0
Inner Sapwood_9	0
Inner Sapwood_10	0
Inner Sapwood_11	0
Inner Sapwood_12	0
Inner Sapwood_13	0
Inner Sapwood_14	0
Inner Sapwood_15	0
Inner Sapwood_16	1
Inner Sapwood_17	1
Inner Sapwood_18	1
Inner Sapwood_19	0
Inner Sapwood_20	0
Inner Sapwood_21	0
Inner Sapwood_22	0
Inner Sapwood_23	0
Inner Sapwood_24	0
	4	16.6667
Control deadwood_1	0
Control deadwood_2	0
Control deadwood_3	0
Control deadwood_4	0
Control deadwood_5	0
Control deadwood_6	0
Control deadwood_7	0
Control deadwood_8	0
Control deadwood_9	0
Control deadwood_10	0
Control deadwood_11	0
Control deadwood_12	0
Control deadwood_13	0
Control deadwood_14	0
Control deadwood_15	0
Control deadwood_16	0
Control deadwood_17	0
Control deadwood_18	0
	0	0

## Sheet: SupplementaryData2
Supplementary Data2: The numerical source data for Figure 2 (Effect of glucose on growth of P. croceum and corticrocin production after 9 weeks of cultivation on MMN1/10 with different available glucose concentrations (0.15, 0.6, 2.5, 10.0 g l-1). )
a	0	0.15	0.6	2.5	10	b	0	0.15	0.6	2.5	10	c	0	0.15	0.6	2.5	10
	15.75	31	32	45	37		0	10	15	45	16		0	0.32	3.10238	4.96	7.81
	15.75	31	44	43	38		0	10	15	43	24		0	0.269474	4.82593	5.11	13.0882
	15.75	31	40	41	28		0	13	13	41	22		0	0.292571	3.34103	3.69	8.64078
	15.75	31	25	38	32		0	9	13	38	18		0	0.292571	3.61944	4.49	9.5
	15.75	30	42	39	32		0	10.5	14	39	18
	15.75	31	34	37	35		0			37	22
	15.75	31	36	42	39		0			42	29

## Sheet: SupplementaryData3
Supplementary Data3: The numerical source data for Figure 3a,b (Role of deadwood as a source of propagule to form mycorrhizal symbiosis on roots of living Quercus robur: (a) root dry weight and (b) plant growth parameters (stem, shoot, and total plant dry weight). C = control, CW = control with sterile complete oak wood, B = oak bark with P. croceum, W = oak deadwood with P. croceum, and M = oak …
Treatment	Fig 3a	B_BDry_weight_principle_root	C_CDry_weight_principle_root	CW_CEDry_weight_principle_root	W_EDry_weight_principle_root	M_MDry_weight_principle_root	Fig 3a	B_BDry_weight_lateral_root	C_CDry_weight_lateral_root	CW_CEDry_weight_lateral_root	W_EDry_weight_lateral_root	M_MDry_weight_lateral_root	Fig 3a	B_BDry_weight_total_root	C_CDry_weight_totale_root	CW_CEDry_weight_total_root	W_EDry_weight_total_root	M_MDry_weight_total_root	Fig 3b	B_BDry_weight_stem	C_CDry_weight_stem	CW_CEDry_weight_stem	W_EDry_weight_stem	M_MDry_weight_stem	Fig 3b	B_BTotal_shoot_dry_weight	C_CETotal_shoot_dry_weight	CW_CTotal_shoot_dry_weight	W_ETotal_shoot_dry_weight	M_MTotal_shoot_dry_weight	Fig 3b	B_BTotal_dry_weight	C_CETotal_dry_weight	CW_CTotal_dry_weight	W_ETotal_dry_weight	M_MTotal_dry_weight
		0.182	0.154	0.233	0.076	0.293		0.03	0.02	0.1	0.005	0.236		0.212	0.174	0.333	0.081	0.529		0.059	0.091	0.124	0.06	0.243		0.143	0.278	0.169	0.118	0.716		0.355	0.611	0.343	0.199	1.245
		0.187	0.122	0.273	0.135	0.236		0.035	0.005	0.055	0.02	0.118		0.222	0.127	0.328	0.155	0.354		0.105	0.072	0.179	0.117	0.26		0.203	0.299	0.199	0.162	0.63		0.425	0.627	0.326	0.317	0.984
		0.184	0.209	0.163	0.217	0.31		0.079	0.035	0.03	0.047	0.086		0.263	0.244	0.193	0.264	0.396		0.124	0.11	0.104	0.128	0.212		0.203	0.274	0.23	0.242	0.582		0.466	0.467	0.474	0.506	0.978
		0.251	0.14	0.104	0.088			0.067	0.035	0.03	0.042			0.318	0.175	0.134	0.13			0.123	0.096	0.079	0.058			0.257	0.153	0.183	0.164			0.575	0.287	0.358	0.294
			0.175		0.089				0.045		0.053				0.22		0.142				0.105		0.093					0.239	0.18					0.459	0.322

## Sheet: SupplementaryData4
Supplementary Data4: Detection of P. croceum in the rhizosphere of oak plants after 14 weeks using Illumina sequencing. Abbreviations are shown in column S and T.																		Sample	Description
Representative sequence	ASV	rhEI1	rhEI2	rhEI3	rhEI4	rhEI5	rhEI6	rhEI7	rhEI8	rhEI9	Sum	Kingdom	Phylum	Class	Order	Family	Genus	rhEI1	Pooled rhisosphere Oak lab 2021 - initial
TTAAGTTCAGCGGGTATCCCTACCTGATCCGAGGTCAAAAGTTGAAAAAAAGGCTTAATGGATGCTAGACCTTTGCTGATAGAGAGTGCGACTTGTGCTGCGCTCCGAAACCAGTAGGCCGGCTGCCAATTACTTTAAGGCGAGTCTCCAGCAAAGCTAGAGACAAGACGCCCAACACCAAGCAAAGCTTGAGGGTACAAATGACGCTCGAACAGGCATGCCCTTTGGAATACCAAAGGGCGCAATGTGCGTT	ASV13	0	0	0	0	0	0	0	0	5951	5951	Fungi	Ascomycota	Dothideomycetes	Pleosporales	Pleosporaceae	Alternaria	rhEI2	Pooled rhisosphere Oak lab 2021 - control without oak wood (C)
TTAAGTTCAGCGGGTATCCCTACCTGATCCGAGGTCAAAAGTTGAAAAAAAGGCTTAATGGATGCTAGACCTTTGCTGATAGAGAGTGCGACTTGTGCTGCGCTCCGAAACCAGTAGGCCGGCTGCCAATTACTTTAAGGCGAGTCTCCAGCAAAGCTAGAGACAAGACACCCAACACCAAGCAAAGCTTGAGGGTACAAATGACGCTCGAACAGGCATGCCCTTTGGAATACCAAAGGGCGCAATGTGCGTT	ASV358	0	0	0	0	0	0	0	0	24	24	Fungi	Ascomycota	Dothideomycetes	Pleosporales	Pleosporaceae	Alternaria	rhEI3	Pooled rhisosphere Oak lab 2021 - steril oak wood (E1)
TTAAGTTCAGCGGGTATCCCTACCTGATCCGAGGTCAAAAGTTGAAAAAAAGGCTTAATGGATGCTAGACCTTTGCTGATAGAGAGTGCGACTTGTGCTGCGCTCCGAAACCAGTAGGCCGGCTGCCAATTACTTTAAGGCGAGTCTCCAGCAAAGCTAGAGACAAGACGCCCAACACCAAGCAAAGCTTGAGGGTACAAATGACGCTCGAACAGGCATGCTCTTTGGAATACCAAAGGGCGCAATGTGCGTT	ASV387	0	0	0	0	0	0	0	0	20	20	Fungi	Ascomycota	Dothideomycetes	Pleosporales	Pleosporaceae	Alternaria	rhEI4	Pooled rhisosphere Oak lab 2021 - pilo oak without visible EcM (E2)
TTAAGTTCAGCGGGTATCCCTACCTGATCCGAGGTCAAAAATTGAAAAAAAGGCTTAATGGATGCTAGACCTTTGCTGATAGAGAGTGCGACTTGTGCTGCGCTCCGAAACCAGTAGGCCGGCTGCCAATTACTTTAAGGCGAGTCTCCAGCAAAGCTAGAGACAAGACGCCCAACACCAAGCAAAGCTTGAGGGTACAAATGACGCTCGAACAGGCATGCCCTTTGGAATACCAAAGGGCGCAATGTGCGTT	ASV391	0	0	0	0	0	0	0	0	19	19	Fungi	Ascomycota	Dothideomycetes	Pleosporales	Pleosporaceae	Alternaria	rhEI5	Pooled rhisosphere Oak lab 2021 - pilo oak with visible EcM (E2)
TTAAGTTCAGCGGGTATCCCTACCTGATCCGAGGTCAAAAGTTGAAAAAAAGGCTTAATGGATGCTAGACCTTTGCTGATAGAGGGTGCGACTTGTGCTGCGCTCCGAAACCAGTAGGCCGGCTGCCAATTACTTTAAGGCGAGTCTCCAGCAAAGCTAGAGACAAGACGCCCAACACCAAGCAAAGCTTGAGGGTACAAATGACGCTCGAACAGGCATGCCCTTTGGAATACCAAAGGGCGCAATGTGCGTT	ASV409	0	0	0	0	0	0	0	0	15	15	Fungi	Ascomycota	Dothideomycetes	Pleosporales	Pleosporaceae	Alternaria	rhEI6	Pooled rhisosphere Oak lab 2021 - pilo oak bark without visible EcM (B)
TTAAGTTCAGCGGGTATCCCTACCTGATCCGAGGTCAACCTGAAGAAAAATGGTTGGACGTCGGCTGGCGCCCGGCCGGCCCTAAATCGAGCGGGTGACAAAGCCCCATACGCTCGAGGACCGGACACGGTGCCGCCGCTGCCTTTCGGGCCCGTCCCCCGGGGGGGACGACGACCCAACACACAAGCCGGGCTTGATGGGCAGCAATGACGCTCGGACAGGCATGCCCCCCGGAATGCCAGGGGGCGCAATGTGCGTT	ASV27	0	0	0	0	0	1642	0	0	37	1679	Fungi	Ascomycota	Eurotiomycetes	Eurotiales	Aspergillaceae	Aspergillus	rhEI7	Pooled rhisosphere Oak lab 2021 - pilo oak bark with visible EcM (B)
TTAAGTTCAGCGGGTATCCCTACCTGATCCGAGGTCAACCTGAAGAAAAATGGTTGGAGACGTCGGCTGGCGCCCGGCCGGCCCTAGTCGAGCGGGTGACAAAGCCCCATACGCTCGAGGACCGGACACGGTGCCGCCGCTGCCTTTCGGGCCCGTCCCCCGGGGGGGACGACGACCCAACACACAAGCCGGGCTTGATGGGCAGCAATGACGCTCGGACAGGCATGCCCCCCGGAATGCCAGGGGGCGCAATGTGCGTT	ASV188	0	0	0	16	0	0	0	0	78	94	Fungi	Ascomycota	Eurotiomycetes	Eurotiales	Aspergillaceae	Aspergillus	rhEI8	Pooled rhisosphere Oak lab 2021 - steril oak wood C14 (E3C)
TTAAGTTCAGCGGGTATCCCTACCTGATCCGAGGTCAACCTGAAAAAAATGGTTGGAGACGTCGGCTGGCGCCCGGCCGGCCCTAATCGAGCGGGTGACAAAGCCCCATGCGCTCGAGGACCGGACACGGTGCCGCCGCTGCCTTTCGGGCCCGTCCCCCGGGGGGGACGACGACCCAACACACAAGCCGGGCTTGATGGGCAGCAATGACGCTCGGACAGGCATGCCCCCCGGAATGCCAGGGGGCGCAATGTGCGTT	ASV215	0	0	71	0	0	0	0	0	0	71	Fungi	Ascomycota	Eurotiomycetes	Eurotiales	Aspergillaceae	Aspergillus	rhEI9	Pooled rhisosphere Oak lab 2021 - pilo oak C14 (E3)
TTAAGTTCAGCGGGTATCCCTACCTGATCCGAGGTCAACCTAGAAAAATAAAGGTTTCAGTCGGCAGAGTTCCTCTCCTTTGACAGACGTTCGAATAAATTCTACTACGCCTAAAGCCGGAGTGGCCTCGCCGAGGTCTTTAAGGCGCGCCCAACTAAGGACGACGCCCAATACCAAGCATAGCTTGAGTGGTGTAATGACGCTCGAACAGGCATGCCCCTCGGAATACCAAGGGGCGCAATGTGCGTT	ASV165	0	0	0	130	0	0	0	0	0	130	Fungi	Ascomycota	Dothideomycetes	Dothideales	Aureobasidiaceae	Aureobasidium
TTAAGTTCAGCGGGTAGTCTTGCCTGATTTGAGGTCAAACTTAAAAAGGCTGTTGTAAGGCCAAGCTTGAATTCGAAATTTCGTTACGCAAGTGTAGTTGGTAAAACCTAAGACACTTTTGACAAAAAATCGAGGCTTTGCCATTTCATTTCAGTTCACTTTCTTGCGAAAGATAAGAACCAATACCAAAAACTAGGTTTTTGAGAATGAAATGACTCTCAAACAGGTATGCCTTTTGGAATACCAAAAGGCGCAATGTGCGTT	ASV201	0	0	0	0	0	0	0	0	84	84	Fungi	Ascomycota	Saccharomycetes	Saccharomycetales	Trichomonascaceae	Blastobotrys
TTAAGTTCAGCGGGTAGTCTTGCCTGATTTAAGGTCAAACTTAAAAAGGCTGTTGTAAGGCCAAGCTTGAATTCGAAATTTCGTTACGCAAGTGTAGTTGGTAAAACCTAAGACACTTTTGACAAAAAATCGAGGCTTTGCCATTTCATTTCAGTTCACTTTCTTGCGAAAGATAAGAACCAATACCAAAAACTAGGTTTTTGAGAATGAAATGACTCTCAAACAGGTATGCCTTTTGGAATACCAAAAGGCGCAATGTGCGTT	ASV227	0	0	0	0	0	0	0	0	60	60	Fungi	Ascomycota	Saccharomycetes	Saccharomycetales	Trichomonascaceae	Blastobotrys
TTAAGTTCAGCGGGTAGTCTTGCCTGATTTGAGGTCAAACTTAAAAAGGCTGTTGTAAGGCCAAGCTTGAATTCGAAATTTCGTTACGCAAGTGTAGTTGGTAAAACCTAAGACACTTTTGACAAAAAATCGAGACTTTGCCATTTCATTTCAGTTCACTTTCTTGCGAAAGATAAGAACCAATACCAAAAACTAGGTTTTTGAGAATGAAATGACTCTCAAACAGGTATGCCTTTTGGAATACCAAAAGGCGCAATGTGCGTT	ASV235	0	0	0	0	0	0	0	0	53	53	Fungi	Ascomycota	Saccharomycetes	Saccharomycetales	Trichomonascaceae	Blastobotrys
TTAAGTTCAGCGGGTAGTCCTACCTGATTTGAGGTCAAAGTTATGAAATAAATTGTGGTGGCCACTAGCAAAATAAGCGTTTTTGGATAAACCTAAGTCGCTTAAAATAAGTTTCCACGTTAAATTCTTTCAAACAAACCTAGCGTATTGCTCAACACCAAACCCGGGGGTTTGAGGGAGAAATGACGCTCAAACAGGCATGCCCCCTTTGGAATACCAAAGGGCGCAATGTGCGTT	ASV96	0	0	0	0	394	0	0	0	0	394	Fungi	Ascomycota	Saccharomycetes	Saccharomycetales	Saccharomycetales_fam_Incertae_sedis	Candida
TTAAGTTCAGCGGGTAATCCTACCTGATTTGAGGTCAAACTTGTTTGGTGATTTGTTAGGCGAAGCCTGGGGGAAGTTTTCCTCCGAAGATACAACGACTTGGTAGAACCTAATACATTGTAATTCGTCGGTAGCTGCTCCACCACCACGCCGATACATTTCAAGCAAACGCTTAGTCTGACTAAGAGTATCACTCAATACCAAACCCAAGGGTTTGAGAGAGAAATGACGCTCAAACAGGCATGCCCTGCGGAATACCACAGGGCGCAATGTGCGTT	ASV257	0	0	0	0	43	0	0	0	0	43	Fungi	Ascomycota	Saccharomycetes	Saccharomycetales	Saccharomycetales_fam_Incertae_sedis	Candida
TTAAGTTCAGCGGGTAATCCTACCTGATTTGAGGTCAAACTTGTTTGGTGATTTGTTAGGCGGGGTCCTGGCAGGGAAGTTTTCCTCGGAAGATACAACGACTTGGTAGAACCTAATACATTGTAATTCGTCGGTAGCTGCTCCACCACCACGCCGATACATTTCAAGCAAACGCTTAGTCTGACTAAGAGTATCACTCAATACCAAACCCAAGGGTTTGAGAGAGAAATGACGCTCAAACAGGCATGCCCTGCGGAATACCACAGGGCGCAATGTGCGTT	ASV285	0	0	0	0	0	0	0	0	35	35	Fungi	Ascomycota	Saccharomycetes	Saccharomycetales	Saccharomycetales_fam_Incertae_sedis	Candida
TTAAGTTCAGCGGGTAGTCCTACCTGATTTGAGGTCAAACTTGTAGATTAGTATAACGAGTTGGTAAAACCTAATAGTTATGCTTTTCATGTATTTCAAGTAAACCGAGTATCACTCAACGCCAAACCAGAGGTTTGAGGGAGAAATGACGCTCAAACAGGCATGCCCTGTGGAATACCACAGGGCGCAATGTGCGTT	ASV443	0	0	0	5	0	0	0	0	0	5	Fungi	Ascomycota	Saccharomycetes	Saccharomycetales	Saccharomycetales_fam_Incertae_sedis	Candida
TTAAGTTCAGCGGGTATCCCTACCTGATCCGAGGTCAACCTGATAAAATTGGGGGGTTGCTGGCAAGCACGCGCCCAGGCCTCCAGAGCGAGAAGAGTTACTACGCTCGGAGCTGGACGGCACCGCCACTGATTTTAGGGCCCGCTAGGCCGCGGAGCCCAACACCAAGCTAGGCTTGAGGGTTGTAATGACGCTCGGACAGGCATGCCCCCCGGAATACCAGGGGGCGCAATGTGCGTT	ASV163	136	0	0	0	0	0	0	0	0	136	Fungi	Ascomycota	Eurotiomycetes	Onygenales	Onygenales_fam_Incertae_sedis	Chrysosporium
TTAAGTTCAGCGGGTATCCCTACCTGATCCGAGGTCAACCTGATAAAATTGGGGGGTTGCTGGCAAGCACGCGCCCAGGCCTCCAGAGCGAGAAGAGTTACTACGCTCGGAGCTGGACGGCACCGCCACTGACTTTAGGGCCCGCCAGGCGGCGGAGCCCAACACCAAGCTAGGCTTGAGGGTTGTAATGACGCTCGGACAGGCATGCCCCCCGGAATACCAGGGGGCGCAATGTGCGTT	ASV218	67	0	0	0	0	0	0	0	0	67	Fungi	Ascomycota	Eurotiomycetes	Onygenales	Onygenales_fam_Incertae_sedis	Chrysosporium
TTAAGTTCAGCGGGTATCCCTACCTGATCCGAGGTCAACCTTAGAAATGGGGTTGTTTTACGGCGTGGCCTCCCGCGGCACCCTTTAGCGAATAGTTTCCACAACGCTGAGGGGACGAAAGACCCAGCCGGTCGATTTGAGGCGCGCGGCGGACCGCGTCGCCCAATACCAAGCGAGGCTTGAGTGGTGAAATGACGCTCGAACAGGCATGCCCCCCGGAATACCAGGGGGCGCAATGTGCGTT	ASV31	0	0	0	0	0	0	0	1037	0	1037	Fungi	Ascomycota	Dothideomycetes	Capnodiales	Cladosporiaceae	Cladosporium
TTAAGTTCAGCGGGTATCCCTACCTGATCCGAGGTCAACCTTAGAAATGGGGTTGTTTTACGGCGTAGCCTCCCGAACCACCTTTAGCGAATAGTTTCCACAACGCTTAGGGGACAGAAGACCCAGCCGGTCGATTTGAGGCACGCGGCGGACCGCGTTGCCCAATACCAAGCGAGGCTTGAGTGGTGAAATGACGCTCGAACAGGCATGCCCCCCGGAATACCAGGGGGCGCAATGTGCGTT	ASV320	0	0	0	0	0	0	0	0	30	30	Fungi	Ascomycota	Dothideomycetes	Capnodiales	Cladosporiaceae	Cladosporium
TTAAGTTCAGCGGGTAGTCCTACCTGATTTGAGGTCAAGCTTAGAAAGGTTGTTCAGCCGAGCTCTGCCTGGAAGTCTGTCTGGAAAATAACGAGTTGGTAGAACCTAATACATTATTTCGGCCCAGAGGATTTCTAGGGGGAGCTCTGCCTAGAGTATTTCAAGTTAACACAGAGTATCACTCAATACCAAGCCCCCTAGAGGATCTTGAGAGAGAAATGACGCTCAAACAGGCATGCTCTCTGGAATGCCAGAGAGCGCAATATGCGTT	ASV366	0	23	0	0	0	0	0	0	0	23	Fungi	Ascomycota	Saccharomycetes	Saccharomycetales	Phaffomycetaceae	Cyberlindnera
TTAAGTTCAGCGGGTAGTCCTACCTGATTTGAGGTCAAGCTTAGAAAGGTTGTTCAGCCGAGCTCTGCCTGGAAGTCTGTCTGGAAAATAACGAGTTGGTAGAACCTAATACATTATTTCGGCCCAGAGGATTTCTAGGGGGAGCTCTGCCTAGAGTATTTCAAGTTAACACAGAGTATCACTCAGTACCAAGTCCCCTAGAGGATCTTGAGAGAGAAATGACGCTCAAACAGGCATGCTCTCTGGAATGCCAGAGAGCGCAATATGCGTT	ASV392	0	0	0	0	19	0	0	0	0	19	Fungi	Ascomycota	Saccharomycetes	Saccharomycetales	Phaffomycetaceae	Cyberlindnera
TTAAGTTCAGCGGGTATTCCTACCTGATTCGAGGTCAACATTCGGAAGGTGGGGTGTTTAACGGCGTGGCCGCGCCCGGGTCCCGGTGCGAGTGGATATTACTACGCAGAGGTCGCCGCGGACGGGCCGCCACTCCATTTCGGGGCCGGCGGTGTTAGCGCCGGGTCCCCAACGCCGGGCTCTCCCAAAAGAGGGGAGCTCGAGGGTTGAAATGACGCTCGAACAGGCATGCCCGCCAGAATTCTGGCGGGCGCAATGTGCGTT	ASV11	0	0	0	0	7143	0	0	0	0	7143	Fungi	Ascomycota	Ascomycota_cls_Incertae_sedis	Ascomycota_ord_Incertae_sedis	Ascomycota_fam_Incertae_sedis	Engyodontium
TTAAGTTCAGCGGGTATTCCTACCTGATTCGAGGTCAACATTCGGAAGGTGGGGTGTTTAACGGCGTGGCCGCGCCCGGGTCCCGGTGCGAGTGGATATTACTGCGCAGAGGTCGCCGCGGACGGGCCGCCACTCCATTTCGGGGCCGGCGGTGTTAGCGCCGGGTCCCCAACGCCGGGCTCTCCCAAAAGAGGGGAGCTCGAGGGTTGAAATGACGCTCGAACAGGCATGCCCGCCAGAATTCTGGCGGGCGCAATGTGCGTT	ASV321	0	0	0	0	30	0	0	0	0	30	Fungi	Ascomycota	Ascomycota_cls_Incertae_sedis	Ascomycota_ord_Incertae_sedis	Ascomycota_fam_Incertae_sedis	Engyodontium
TTAAGTTCAGCGGGTATTCCTACCTGATTCGAGGTCAACATTCGGAAGGTGGGGTGTTTAACGGCGTGGCCGCGCCCGGGTCCCGGTGCGAGTGGATATTACTACGCAGAGGTCGCCGCGGACGGGCCGCCACCCCATTTCGGGGCCGGCGGTGTTAGCGCCGGGTCCCCAACGCCGGGCTCTCCCAAAAGAGGGGAGCTCGAGGGTTGAAATGACGCTCGAACAGGCATGCCCGCCAGAATTCTGGCGGGCGCAATGTGCGTT	ASV351	0	0	0	0	25	0	0	0	0	25	Fungi	Ascomycota	Ascomycota_cls_Incertae_sedis	Ascomycota_ord_Incertae_sedis	Ascomycota_fam_Incertae_sedis	Engyodontium
TTAAGTTCAGCGGGTATTCCTACCTGATTCGAGGTCAACATTCGGAAGGTGGGGTGTTTAACGGCGTGGCCGCGCCCGGGTCCCGGTGCGAGTGGATATTACTACGCGGAGGTCGCCGCGGACGGGCCGCCACTCCATTTCGGGGCCGGCGGTGTTAGCGCCGGGTCCCCAACGCCGGGCTCTCCCAAAAGAGGGGAGCTCGAGGGTTGAAATGACGCTCGAACAGGCATGCCCGCCAGAATTCTGGCGGGCGCAATGTGCGTT	ASV352	0	0	0	0	25	0	0	0	0	25	Fungi	Ascomycota	Ascomycota_cls_Incertae_sedis	Ascomycota_ord_Incertae_sedis	Ascomycota_fam_Incertae_sedis	Engyodontium
TTAAGTTCAGCGGGTATTCCTACCTGATTCGAGGTCAACATTCGGAAGGTGGGGTGTCTAACGGCGTGGCCGCGCCCGGGTCCCGGTGCGAGTGGATATTACTACGCAGAGGTCGCCGCGGACGGGCCGCCACTCCATTTCGGGGCCGGCGGTGTTAGCGCCGGGTCCCCAACGCCGGGCTCTCCCAAAAGAGGGGAGCTCGAGGGTTGAAATGACGCTCGAACAGGCATGCCCGCCAGAATTCTGGCGGGCGCAATGTGCGTT	ASV372	0	0	0	0	22	0	0	0	0	22	Fungi	Ascomycota	Ascomycota_cls_Incertae_sedis	Ascomycota_ord_Incertae_sedis	Ascomycota_fam_Incertae_sedis	Engyodontium
TTAAGTTCAGCGGGTATTCCTACCTGATTCGAGGTCAACATTCGGAAGGTGGGGTGTTTAACGGCGTGGCCGCGCCCGGGTCCCGGTGCGAGTGGATATTACTACGCAGGGGTCGCCGCGGACGGGCCGCCACTCCATTTCGGGGCCGGCGGTGTTAGCGCCGGGTCCCCAACGCCGGGCTCTCCCAAAAGAGGGGAGCTCGAGGGTTGAAATGACGCTCGAACAGGCATGCCCGCCAGAATTCTGGCGGGCGCAATGTGCGTT	ASV373	0	0	0	0	22	0	0	0	0	22	Fungi	Ascomycota	Ascomycota_cls_Incertae_sedis	Ascomycota_ord_Incertae_sedis	Ascomycota_fam_Incertae_sedis	Engyodontium
TTAAGTTCAGCGGGTATTCCAACCTGATTCGAGGTCAACATTCGGAAGGTGGGGTGTTTAACGGCGTGGCCGCGCCCGGGTCCCGGTGCGAGTGGATATTACTACGCAGAGGTCGCCGCGGACGGGCCGCCACTCCATTTCGGGGCCGGCGGTGTTAGCGCCGGGTCCCCAACGCCGGGCTCTCCCAAAAGAGGGGAGCTCGAGGGTTGAAATGACGCTCGAACAGGCATGCCCGCCAGAATTCTGGCGGGCGCAATGTGCGTT	ASV380	0	0	0	0	21	0	0	0	0	21	Fungi	Ascomycota	Ascomycota_cls_Incertae_sedis	Ascomycota_ord_Incertae_sedis	Ascomycota_fam_Incertae_sedis	Engyodontium
TTAAGTTCAGCGGGTATTCCTACCTGATTCGAGGTCAACATTCGGAAGGTGGGGTGTTTAACGGCGTGGCCGCGCCCGGGTCCCGGTGCGAGTGGATATTACTACGCAGAGGTCGCCGCGGACGGACCGCCACTCCATTTCGGGGCCGGCGGTGTTAGCGCCGGGTCCCCAACGCCGGGCTCTCCCAAAAGAGGGGAGCTCGAGGGTTGAAATGACGCTCGAACAGGCATGCCCGCCAGAATTCTGGCGGGCGCAATGTGCGTT	ASV393	0	0	0	0	19	0	0	0	0	19	Fungi	Ascomycota	Ascomycota_cls_Incertae_sedis	Ascomycota_ord_Incertae_sedis	Ascomycota_fam_Incertae_sedis	Engyodontium
TTAAGTTCAGCGGGTATTCCTACCTGATTCGAGGTCAACATTCGGAAGGTGGGGTGTTTAACGGCGTGGCCGCGCCCGGGTCCCGGTGCGAGTGGATATTACTACGCAGAGGTCGCCGCGGACGGGCCGCCACTCCATTTCGGGGCCGGCGGTGTTAGCGCCGGGTCCCCAACGCCGGGCTCTCCCAAAGGAGGGGAGCTCGAGGGTTGAAATGACGCTCGAACAGGCATGCCCGCCAGAATTCTGGCGGGCGCAATGTGCGTT	ASV394	0	0	0	0	19	0	0	0	0	19	Fungi	Ascomycota	Ascomycota_cls_Incertae_sedis	Ascomycota_ord_Incertae_sedis	Ascomycota_fam_Incertae_sedis	Engyodontium
TTAAGTTCAGCGGGTATTCCTACCTGATTCGAGGTCAACATTCGGAAGGTGGGGTGTTTAACGGCGTGGCCGCGCCCGGGTCCCGGTGCGAGTGGATATTACTACGCAGAGGTCGCCGCGGACGGGCCGCCACTCCATTTCGGGGCCGGCGGTGTTAGCGCCGGGTCCCCAACGCCGGGCTCTCCCAAAAGAGGGGAGCTCGAGGGTTGAAATGACGCTCGAACAGGCATGCCCGCCAGAATCCTGGCGGGCGCAATGTGCGTT	ASV404	0	0	0	0	17	0	0	0	0	17	Fungi	Ascomycota	Ascomycota_cls_Incertae_sedis	Ascomycota_ord_Incertae_sedis	Ascomycota_fam_Incertae_sedis	Engyodontium
TTAAGTTCAGCGGGTATTCCTACCTGATTCGAGGTCAACATTCGGAAGGTGGGGTGTTTAACGGCGTGGCCGCGCCCGGGTCCCGGTGCGAGTGGATATTACTACGCAGAGGCCGCCGCGGACGGGCCGCCACTCCATTTCGGGGCCGGCGGTGTTAGCGCCGGGTCCCCAACGCCGGGCTCTCCCAAAAGAGGGGAGCTCGAGGGTTGAAATGACGCTCGAACAGGCATGCCCGCCAGAATTCTGGCGGGCGCAATGTGCGTT	ASV410	0	0	0	0	15	0	0	0	0	15	Fungi	Ascomycota	Ascomycota_cls_Incertae_sedis	Ascomycota_ord_Incertae_sedis	Ascomycota_fam_Incertae_sedis	Engyodontium
TTAAGTTCAGCGGGTATTCCTACCTGATTCGAGGTCAACATTCGGAAGGTGGGGTGTTTAACGGCGTGGCCGCGCCCGGGTCCCGGTGCGAGTGGATATTACTACGCAGAGGTCGCCGCGGACGGGCCGCCACTCCATTTCGGGGCCGGCGATGTTAGCGCCGGGTCCCCAACGCCGGGCTCTCCCAAAAGAGGGGAGCTCGAGGGTTGAAATGACGCTCGAACAGGCATGCCCGCCAGAATTCTGGCGGGCGCAATGTGCGTT	ASV420	0	0	0	0	13	0	0	0	0	13	Fungi	Ascomycota	Ascomycota_cls_Incertae_sedis	Ascomycota_ord_Incertae_sedis	Ascomycota_fam_Incertae_sedis	Engyodontium
TTAAGTTCAGCGGGTATTCCTACCTGATTCGAGGTCAACATTCGGAGGGTGGGGTGTTTAACGGCGTGGCCGCGCCCGGGTCCCGGTGCGAGTGGATATTACTACGCAGAGGTCGCCGCGGACGGGCCGCCACTCCATTTCGGGGCCGGCGGTGTTAGCGCCGGGTCCCCAACGCCGGGCTCTCCCAAAAGAGGGGAGCTCGAGGGTTGAAATGACGCTCGAACAGGCATGCCCGCCAGAATTCTGGCGGGCGCAATGTGCGTT	ASV441	0	0	0	0	6	0	0	0	0	6	Fungi	Ascomycota	Ascomycota_cls_Incertae_sedis	Ascomycota_ord_Incertae_sedis	Ascomycota_fam_Incertae_sedis	Engyodontium
TTAAGTTCAGCGGGTATTCCTACCTGATCCGAGGTCAAACTCATGAAAGTCGGGGGTTTTACGGCGTGGCCGCGCTGCGCTCCGGTGCGAGGTGTGCTACTACGCAAGGGAGGCTGCAGCGAGACCGCCACTGTATTTAGGGGGCGGCTCGGAGGGCCCCCGGGGGGGTTTCCTTCGGGTGCCGGTCCCCAACACCGCTGCCCGCAATTGGGCGCGAGGGTTGAAATGACGCTCGAACAGGCATGCCCGCCAGAATGCTGGCGGGCGCAATGTGCGTT	ASV247	0	0	0	0	0	0	48	0	0	48	Fungi	Ascomycota	Sordariomycetes	Hypocreales	Niessliaceae	Eucasphaeria
TTAAGTTCAGCGGGTATCCCTACCTGATCCGAGGTCAACCTGAAAAAATTGGGGGTTGTTGGCAAGCACATGCCTAGGCCTCCAAAGCGAGAAGAATTACTACGCTTGGAGCTAGACAGCACCGCCACTGACTTTAGGGCCTGCTGAGGCAGCAAGGCCCAATACCAAGCAGAGCTTGAGGGTTGTAATGACGCTCGGACAGGCATGCCCCCCGGAATACCAAGGGGCGCAATGTGCGTT	ASV272	38	0	0	0	0	0	0	0	0	38	Fungi	Ascomycota	Leotiomycetes	Leotiomycetes_ord_Incertae_sedis	Pseudeurotiaceae	Geomyces
TTAAGTTCAGCGGGTATCCCTACCTGATCCGAGGTCAACCTGAAAAAAATTGGGGGTTGCTGGCGAGCACACACCCGGACCTCCAGAGCGAGAAGAATTACTACGCTCGGAGCCGGACGGCACCGCCACTGATTTTAGGGCCCGCCGGGGCGGCGGGGCCCAACACCAAGCAGAGCTTGAGGGTTGTAATGACGCTCGAACAGGCATGCCCCCCGGAATACCAGGGGGCGCAATGTGCGTT	ASV289	34	0	0	0	0	0	0	0	0	34	Fungi	Ascomycota	Leotiomycetes	Leotiomycetes_ord_Incertae_sedis	Pseudeurotiaceae	Geomyces
TTAAGTTCAGCGGGTGATCCTACCTGATTTGAGACCAGAAGTGAAATTGGGATGTGCCACAGAGGCAAGTTCGAAGCACACGCAGACACAACCAAACATTCCTCCTTTAGGCGACATAGCAAATGACGTATCATGCCATGCCAGGAGAAAAACACTGCTTGGCCGCCTCCTCCCAAACAGAGAGGCGGATGCAAAGTGTCTCAAGGCGCTCATGCATTTCGGGCGAGCCTGTGCTAGGTAGCGCAGGCAGAGGCACCCATCCAGACCCCATCCGCCAAGCCGTTTCATTTAAAAACCGCTTGGGGTGGGAGATTTCATGGCACTCAAACAGGCATGCTCTACGGATTGCCATAGAGCGCAAGGTGCGTT	ASV208	0	0	0	79	0	0	0	0	0	79	Fungi	Basidiomycota	Malasseziomycetes	Malasseziales	Malasseziaceae	Malassezia
TTAAGTTCAGCGGGTGATCCTACCTGATTTGAGACCAGAAGTGAAATTGGGATGTGCCACAGAGGCAAGTTCGAAGCACACGCAGACACAACCAAACATTCCTCCTTTAGGCGACATAGCAAATGACGTATCATGCCATGCCAGGAGAAAAACACTGCTTGGCCGCCTCCTCCCAAACAGAGAGGCGGATGCAAAGTGTCTCAAGGCGCTCATGCATTTCGGGCGAGCCTGTGCTAGGTAGCGCAGGCAGAGGCACCCATCCAGACCCCATCCGCCAAGCCGTTTCATGTAAAAACCGCTTGGGGTGGGAGATTTCATGGCACTCAAACAGGCATGCTCTACGGATTGCCATAGAGCGCAAGGTGCGTT	ASV248	0	0	0	48	0	0	0	0	0	48	Fungi	Basidiomycota	Malasseziomycetes	Malasseziales	Malasseziaceae	Malassezia
TTAAGTTCAGCGGGTGATCCTACCTGATTTGAGACCAGAAGTGAAATTGGGATGTGCCACAGAGGCAAATTCGAAGCACACGCAGACACAACCAAACATTCCTCCTTTAGGCGACATAGCAAATGACGTATCATGCCATGCCAGGAGAAAAACACTGCTTGGCCGCCTCCTCCCAAACAGAGAGGCGGATGCAAAGTGTCTCAAGGCGCTCATGCATTTCGGGCGAGCCTGTGCTAGGTAGCGCAGGCAGAGGCACCCATCCAGACCCCATCCGCCAAGCCGTTTCATTTAAAAACCGCTTGGGGTGGGAGATTTCATGGCACTCAAACAGGCATGCTCTACGGATTGCCATAGAGCGCAAGGTGCGTT	ASV435	0	0	0	0	0	8	0	0	0	8	Fungi	Basidiomycota	Malasseziomycetes	Malasseziales	Malasseziaceae	Malassezia
TTAAGTTCAGCGGGTATCCCTACCTGATCCGAGGTCAACCACGAGAGTTTGGGTTCTGGCAGGCCACCGCCGGACACTGGAGCGAGAGATGTACTACGCTCAGGGCCAGGCGGCACCGCCACTGTCTTTGGGGCCGGCCGCAGCGGGCAGGGCCCAACACCAAGCAGAGCTTGAGGGTTGAAATGACGCTCGAACAGGCATGCCCTGCGGAATACCACAGGGCGCAATGTGCGTT	ASV1	0	16039	41966	59571	335	10712	223	46455	0	175301	Fungi	Ascomycota	Leotiomycetes	Helotiales	Myxotrichaceae	Oidiodendron
TTAAGTTCAGCGGGTATCCCTACCTGATCCGAGGTCAACCACGAGAGTTGGGGTTCTGGCAGGCTACCGCCGGGCACTGGAGCGAGAGATGTACTACGCTCAGGGCCAGGCGGCACCGCCACTGTCTTTGGGGCCGGCCGCAGCGGGCAGGGCCCAACACCAAGCAGAGCTTGAGGGTTGAAATGACGCTCGAACAGGCATGCCCTGCGGAATACCACAGGGCGCAATGTGCGTT	ASV2	0	0	0	0	0	8102	0	0	0	8102	Fungi	Ascomycota	Leotiomycetes	Helotiales	Myxotrichaceae	Oidiodendron
TTAAGTTCAGCGGGTATCCCTACCTGATCCGAGGTCAACCACGAGAGTTTGGGTTCTGGCAGGCCACCGCCGGACACTGGAGCGAGAGATGTACTACGCTCAGGGCCAGGCGGCACCGCCACTGCCTTTGGGGCCGGCCGCAGCGGGCAGGGCCCAACACCAAGCAGAGCTTGAGGGTTGAAATGACGCTCGAACAGGCATGCCCTGCGGAATACCACAGGGCGCAATGTGCGTT	ASV36	0	59	114	140	0	0	0	61	0	374	Fungi	Ascomycota	Leotiomycetes	Helotiales	Myxotrichaceae	Oidiodendron
TTAAGTTCAGCGGGTATCCCTACCTGATCCGAGGTCAACCACGAGAGTTTGGGTTCTGGCAGGCCACCGCCGGACACTGGAGCGAGAGGTGTACTACGCTCAGGGCCAGGCGGCACCGCCACTGTCTTTGGGGCCGGCCGCAGCGGGCAGGGCCCAACACCAAGCAGAGCTTGAGGGTTGAAATGACGCTCGAACAGGCATGCCCTGCGGAATACCACAGGGCGCAATGTGCGTT	ASV34	0	39	71	142	0	0	0	112	0	364	Fungi	Ascomycota	Leotiomycetes	Helotiales	Myxotrichaceae	Oidiodendron
TTAAGTTCAGCGGGTATCCCTACCTGATCCGAGGTCAACCACGGGAGTTTGGGTTCTGGCAGGCCACCGCCGGACACTGGAGCGAGAGATGTACTACGCTCAGGGCCAGGCGGCACCGCCACTGTCTTTGGGGCCGGCCGCAGCGGGCAGGGCCCAACACCAAGCAGAGCTTGAGGGTTGAAATGACGCTCGAACAGGCATGCCCTGCGGAATACCACAGGGCGCAATGTGCGTT	ASV33	0	30	85	138	0	0	0	104	0	357	Fungi	Ascomycota	Leotiomycetes	Helotiales	Myxotrichaceae	Oidiodendron
TTAAGTTCAGCGGGTATCCCTACCTGATCCGAGGTCAACCACGAGAGTTTGGGTTCTGGCAGGCCACCGCCGGGCACTGGAGCGAGAGATGTACTACGCTCAGGGCCAGGCGGCACCGCCACTGTCTTTGGGGCCGGCCGCAGCGGGCAGGGCCCAACACCAAGCAGAGCTTGAGGGTTGAAATGACGCTCGAACAGGCATGCCCTGCGGAATACCACAGGGCGCAATGTGCGTT	ASV30	0	29	85	122	0	0	0	113	0	349	Fungi	Ascomycota	Leotiomycetes	Helotiales	Myxotrichaceae	Oidiodendron
TTAAGTTCAGCGGGTATCCCTACCTGATCCGAGGCCAACCACGAGAGTTTGGGTTCTGGCAGGCCACCGCCGGACACTGGAGCGAGAGATGTACTACGCTCAGGGCCAGGCGGCACCGCCACTGTCTTTGGGGCCGGCCGCAGCGGGCAGGGCCCAACACCAAGCAGAGCTTGAGGGTTGAAATGACGCTCGAACAGGCATGCCCTGCGGAATACCACAGGGCGCAATGTGCGTT	ASV35	0	42	91	124	0	0	0	85	0	342	Fungi	Ascomycota	Leotiomycetes	Helotiales	Myxotrichaceae	Oidiodendron
TTAAGTTCAGCGGGTATCCCTACCTGATCCGAGGTCAACCACGAGGGTTTGGGTTCTGGCAGGCCACCGCCGGACACTGGAGCGAGAGATGTACTACGCTCAGGGCCAGGCGGCACCGCCACTGTCTTTGGGGCCGGCCGCAGCGGGCAGGGCCCAACACCAAGCAGAGCTTGAGGGTTGAAATGACGCTCGAACAGGCATGCCCTGCGGAATACCACAGGGCGCAATGTGCGTT	ASV39	0	29	72	99	0	17	0	106	0	323	Fungi	Ascomycota	Leotiomycetes	Helotiales	Myxotrichaceae	Oidiodendron
TTAAGTTCAGCGGGTATCCCTACCTGATCCGAGGTCAACCACGAGAGTTTGGGTTCTGGCAGGCCACCGCCGGACACTGGAGCGAGAGATGTACTACGCTCAGGGCCAGGCGGCACCGCCACTGTCTTTGGGGCCGGCCGCAGCGGGCAGGGCCCAACACCAAGCAGAGCTTGGGGGTTGAAATGACGCTCGAACAGGCATGCCCTGCGGAATACCACAGGGCGCAATGTGCGTT	ASV40	0	26	86	111	0	0	0	91	0	314	Fungi	Ascomycota	Leotiomycetes	Helotiales	Myxotrichaceae	Oidiodendron
TTAAGTTCAGCGGGTATCCCTACCTGATCCGAGGTCAACCACGAGAGTTTGGGTTCTGGCAGGCCACCGCCGGACACTGGAGCGAGAGATGTACTACGCTCAGGGCCAGGCGGCACCGCCACTGTCTTTGGGGCCGGCCGCAGCGGGCAGGGCCCAACACCAAGCAGAGCTTGAGGGTTGAAATGACGCTCGAGCAGGCATGCCCTGCGGAATACCACAGGGCGCAATGTGCGTT	ASV45	0	27	88	117	0	0	0	78	0	310	Fungi	Ascomycota	Leotiomycetes	Helotiales	Myxotrichaceae	Oidiodendron
TTAAGTTCAGCGGGTATCCCTACCTGATCCGAGGTCAACCACGAGAGTTTGGGCTCTGGCAGGCCACCGCCGGACACTGGAGCGAGAGATGTACTACGCTCAGGGCCAGGCGGCACCGCCACTGTCTTTGGGGCCGGCCGCAGCGGGCAGGGCCCAACACCAAGCAGAGCTTGAGGGTTGAAATGACGCTCGAACAGGCATGCCCTGCGGAATACCACAGGGCGCAATGTGCGTT	ASV44	0	27	79	119	0	0	0	78	0	303	Fungi	Ascomycota	Leotiomycetes	Helotiales	Myxotrichaceae	Oidiodendron
TTAAGTTCAGCGGGTATCCCTACCTGATCCGAGGTCAACCACGAGAGTTTGGGTTCTGGCAGGCCACCGCCGGACACTGGAGCGGGAGATGTACTACGCTCAGGGCCAGGCGGCACCGCCACTGTCTTTGGGGCCGGCCGCAGCGGGCAGGGCCCAACACCAAGCAGAGCTTGAGGGTTGAAATGACGCTCGAACAGGCATGCCCTGCGGAATACCACAGGGCGCAATGTGCGTT	ASV42	0	23	67	104	0	31	0	70	0	295	Fungi	Ascomycota	Leotiomycetes	Helotiales	Myxotrichaceae	Oidiodendron
TTAAGTTCGGCGGGTATCCCTACCTGATCCGAGGTCAACCACGAGAGTTTGGGTTCTGGCAGGCCACCGCCGGACACTGGAGCGAGAGATGTACTACGCTCAGGGCCAGGCGGCACCGCCACTGTCTTTGGGGCCGGCCGCAGCGGGCAGGGCCCAACACCAAGCAGAGCTTGAGGGTTGAAATGACGCTCGAACAGGCATGCCCTGCGGAATACCACAGGGCGCAATGTGCGTT	ASV41	0	22	66	87	0	18	0	94	0	287	Fungi	Ascomycota	Leotiomycetes	Helotiales	Myxotrichaceae	Oidiodendron
TTAAGTTCAGCGGGTATCCCTACCTGATCCGAGGTCAACCACGAGAGTTTGGGTTCTGGCAGGCCACCGCCGGACACTGGAGCGAGAGATGTACTACGCTCAGGGCCAGGCGGCACCGCCACTGTCTTTGGGGCCGGCCGCAGCGGGCAGGGCCCAACACCAAGCAGAGCTTGAGGGTTGAAATGGCGCTCGAACAGGCATGCCCTGCGGAATACCACAGGGCGCAATGTGCGTT	ASV43	0	23	75	86	0	0	0	102	0	286	Fungi	Ascomycota	Leotiomycetes	Helotiales	Myxotrichaceae	Oidiodendron
TTAAGTTCAGCGGGTATCCCTACCTGATCCGAGGTCAACCACGAGAGTTTGGGTTCTGGCAGGCCACCGCCGGACACTGGAGCGAGAGATGTACTACGCTCAGGGCCAGGCGGCACCGCCACTGTCTTTGGGGCCGGCCGCAGCGGGCAGGGCCCAACACCAAGCAGAGCTTGAGGGTTGAAATGACGCCCGAACAGGCATGCCCTGCGGAATACCACAGGGCGCAATGTGCGTT	ASV49	0	27	58	109	0	0	0	92	0	286	Fungi	Ascomycota	Leotiomycetes	Helotiales	Myxotrichaceae	Oidiodendron
TTAAGTTCAGCGGGTATCCCTACCTGATCCGAGGTCAACCACGAGAGTTTGGGTTCTGGCAGGCCACCGCCGGACACTGGGGCGAGAGATGTACTACGCTCAGGGCCAGGCGGCACCGCCACTGTCTTTGGGGCCGGCCGCAGCGGGCAGGGCCCAACACCAAGCAGAGCTTGAGGGTTGAAATGACGCTCGAACAGGCATGCCCTGCGGAATACCACAGGGCGCAATGTGCGTT	ASV37	0	26	62	121	0	0	0	74	0	283	Fungi	Ascomycota	Leotiomycetes	Helotiales	Myxotrichaceae	Oidiodendron
TTAAGTTCAGCGGGTATCCCTACCTGATCCGAGGTCAACCACGAGAGTTTGGGTTCTGGCAGGCCACCGCCGGACACTGGAGCGAGAGATGTACTACGCCCAGGGCCAGGCGGCACCGCCACTGTCTTTGGGGCCGGCCGCAGCGGGCAGGGCCCAACACCAAGCAGAGCTTGAGGGTTGAAATGACGCTCGAACAGGCATGCCCTGCGGAATACCACAGGGCGCAATGTGCGTT	ASV51	0	0	80	105	0	0	0	91	0	276	Fungi	Ascomycota	Leotiomycetes	Helotiales	Myxotrichaceae	Oidiodendron
TTAAGTTCAGCGGGTACCCCTACCTGATCCGAGGTCAACCACGAGAGTTTGGGTTCTGGCAGGCCACCGCCGGACACTGGAGCGAGAGATGTACTACGCTCAGGGCCAGGCGGCACCGCCACTGTCTTTGGGGCCGGCCGCAGCGGGCAGGGCCCAACACCAAGCAGAGCTTGAGGGTTGAAATGACGCTCGAACAGGCATGCCCTGCGGAATACCACAGGGCGCAATGTGCGTT	ASV50	0	39	60	98	0	0	0	76	0	273	Fungi	Ascomycota	Leotiomycetes	Helotiales	Myxotrichaceae	Oidiodendron
TTAAGTTCAGCGGGTATCCCTACCTGATCCGAGGTCAACCACGAGAGTTTGGGTTCTGGCAGGCCACCGCCGGACACTGGAGCGAGAGATGTACTACGCTCAGGGCCAGGCGGCACCGCCACTGTCTTTGGGGCCGGCCGCAGCGGGCAGGGCCCAACACCAAGCAGAGCTTGAGGGTTGAAATGACGCTCGAACAGGCACGCCCTGCGGAATACCACAGGGCGCAATGTGCGTT	ASV62	0	44	72	89	0	0	0	64	0	269	Fungi	Ascomycota	Leotiomycetes	Helotiales	Myxotrichaceae	Oidiodendron
TTAAGTTCAGCGGGTATCCCTACCTGATCCGAGGTCAACCACGAGAGTTTGGGTTCTGGCAGGCCACCGCCGGACACTGGAGCGAGAGATGTACTACGCTCAGGGCCAGGCGGCACCGCCACTGTCTTTGGGGCCGGCCGCAGCGGGCAGGGCCCAACACCAAGCAGAGCTTGAGGGTTGAAATGACGCTCGAACAGGCATGCCCTGCGGAATACCACAGGGCGCAATGCGCGTT	ASV55	0	24	70	110	0	0	0	63	0	267	Fungi	Ascomycota	Leotiomycetes	Helotiales	Myxotrichaceae	Oidiodendron
TTAAGTTCAGCGGGTATCCCTACCTGATCCGAGGTCAACCACGAGAGTTTGGGTTCTGGCAGGCCACCGCCGGACACTGGAGCGAGGGATGTACTACGCTCAGGGCCAGGCGGCACCGCCACTGTCTTTGGGGCCGGCCGCAGCGGGCAGGGCCCAACACCAAGCAGAGCTTGAGGGTTGAAATGACGCTCGAACAGGCATGCCCTGCGGAATACCACAGGGCGCAATGTGCGTT	ASV46	0	20	70	96	0	0	0	77	0	263	Fungi	Ascomycota	Leotiomycetes	Helotiales	Myxotrichaceae	Oidiodendron
TTAAGTTCAGCGGGTATCCCTACCTGATCCGAGGTCAACCACGAGAGTTTGGGTTCTGGCAGGCCACCGCCGGACACTGGAGCGAGAGATGTACTACGCTCAGGGCCAGGCGGCACCGCCACTGTCTTTGGGGCCGGCCGCAGCGGGCAGGGCCCAACACCAAGCAGAGCTTGAGGGTTGAAGTGACGCTCGAACAGGCATGCCCTGCGGAATACCACAGGGCGCAATGTGCGTT	ASV59	0	0	103	88	0	0	0	69	0	260	Fungi	Ascomycota	Leotiomycetes	Helotiales	Myxotrichaceae	Oidiodendron
TTAAGTTCAGCGGGTATCCCTACCTGATCCGAGGTCAACCACGAGAGTTTGGGTTCTGGCAGGCCACCGCCGGACACTGGAGCGAGAGATGTACTACGCTCAGGGCCAGGCGGCACCGCCACTGTCCTTGGGGCCGGCCGCAGCGGGCAGGGCCCAACACCAAGCAGAGCTTGAGGGTTGAAATGACGCTCGAACAGGCATGCCCTGCGGAATACCACAGGGCGCAATGTGCGTT	ASV48	0	0	66	110	0	0	0	79	0	255	Fungi	Ascomycota	Leotiomycetes	Helotiales	Myxotrichaceae	Oidiodendron
TTAAGTTCAGCGGGTATCCCTACCCGATCCGAGGTCAACCACGAGAGTTTGGGTTCTGGCAGGCCACCGCCGGACACTGGAGCGAGAGATGTACTACGCTCAGGGCCAGGCGGCACCGCCACTGTCTTTGGGGCCGGCCGCAGCGGGCAGGGCCCAACACCAAGCAGAGCTTGAGGGTTGAAATGACGCTCGAACAGGCATGCCCTGCGGAATACCACAGGGCGCAATGTGCGTT	ASV52	0	0	65	118	0	0	0	72	0	255	Fungi	Ascomycota	Leotiomycetes	Helotiales	Myxotrichaceae	Oidiodendron
TTAAGTTCAGCGGGTATCCCTACCTGATCCGAGGTCAACCACGAGAGTTTGGGTTCTGGCGGGCCACCGCCGGACACTGGAGCGAGAGATGTACTACGCTCAGGGCCAGGCGGCACCGCCACTGTCTTTGGGGCCGGCCGCAGCGGGCAGGGCCCAACACCAAGCAGAGCTTGAGGGTTGAAATGACGCTCGAACAGGCATGCCCTGCGGAATACCACAGGGCGCAATGTGCGTT	ASV53	0	28	56	81	0	20	0	67	0	252	Fungi	Ascomycota	Leotiomycetes	Helotiales	Myxotrichaceae	Oidiodendron
TTAAGTTCAGCGGGTATCCCTACCTGGTCCGAGGTCAACCACGAGAGTTTGGGTTCTGGCAGGCCACCGCCGGACACTGGAGCGAGAGATGTACTACGCTCAGGGCCAGGCGGCACCGCCACTGTCTTTGGGGCCGGCCGCAGCGGGCAGGGCCCAACACCAAGCAGAGCTTGAGGGTTGAAATGACGCTCGAACAGGCATGCCCTGCGGAATACCACAGGGCGCAATGTGCGTT	ASV58	0	29	60	86	0	0	0	75	0	250	Fungi	Ascomycota	Leotiomycetes	Helotiales	Myxotrichaceae	Oidiodendron
TTAAGTTCAGCGGGTATCCCTACCTGATCCGAGGTCAACCACGAGAGTTTGGGTTCTGGCAGGCCACCGCCGGACACTGGAGCGAGAGATGTACTACGCTCAGGGCCAGGCGGCACCGCCACTGTCTTTGGGGCCGGCCGCAGCGGGCAGGGCCCAACACCAAGCAGAGCTTGAGGGTCGAAATGACGCTCGAACAGGCATGCCCTGCGGAATACCACAGGGCGCAATGTGCGTT	ASV65	0	0	47	110	0	0	0	76	0	233	Fungi	Ascomycota	Leotiomycetes	Helotiales	Myxotrichaceae	Oidiodendron
TTAAGTTCAGCGGGTATCCCTACCTGATCCGAGGTCAACCACGAGAGTTTGGGTCCTGGCAGGCCACCGCCGGACACTGGAGCGAGAGATGTACTACGCTCAGGGCCAGGCGGCACCGCCACTGTCTTTGGGGCCGGCCGCAGCGGGCAGGGCCCAACACCAAGCAGAGCTTGAGGGTTGAAATGACGCTCGAACAGGCATGCCCTGCGGAATACCACAGGGCGCAATGTGCGTT	ASV60	0	0	77	74	0	0	0	81	0	232	Fungi	Ascomycota	Leotiomycetes	Helotiales	Myxotrichaceae	Oidiodendron
TTAAGTTCAGCGGGTATCCCTACCTGATCCGGGGTCAACCACGAGAGTTTGGGTTCTGGCAGGCCACCGCCGGACACTGGAGCGAGAGATGTACTACGCTCAGGGCCAGGCGGCACCGCCACTGTCTTTGGGGCCGGCCGCAGCGGGCAGGGCCCAACACCAAGCAGAGCTTGAGGGTTGAAATGACGCTCGAACAGGCATGCCCTGCGGAATACCACAGGGCGCAATGTGCGTT	ASV63	0	23	65	81	0	0	0	59	0	228	Fungi	Ascomycota	Leotiomycetes	Helotiales	Myxotrichaceae	Oidiodendron
TTAAGTTCAGCGGGTATCCCTACCTGATCCGAGGTCAACCACGAGAGTTTGGGTTCTGGCAGGCCACCGCCGGACACTGGAGCGAGAGATGTACTACGCTCAGGGCCAGGCGGCACCGCCACTGTCTTTGGGGCCGGCCGCAGCGGGCAGGGCCCAACACCAAGCAGGGCTTGAGGGTTGAAATGACGCTCGAACAGGCATGCCCTGCGGAATACCACAGGGCGCAATGTGCGTT	ASV57	0	24	51	84	0	0	0	66	0	225	Fungi	Ascomycota	Leotiomycetes	Helotiales	Myxotrichaceae	Oidiodendron
TTAAGCTCAGCGGGTATCCCTACCTGATCCGAGGTCAACCACGAGAGTTTGGGTTCTGGCAGGCCACCGCCGGACACTGGAGCGAGAGATGTACTACGCTCAGGGCCAGGCGGCACCGCCACTGTCTTTGGGGCCGGCCGCAGCGGGCAGGGCCCAACACCAAGCAGAGCTTGAGGGTTGAAATGACGCTCGAACAGGCATGCCCTGCGGAATACCACAGGGCGCAATGTGCGTT	ASV71	0	0	60	96	0	0	0	64	0	220	Fungi	Ascomycota	Leotiomycetes	Helotiales	Myxotrichaceae	Oidiodendron
TTAAGTTCAGCGGGTATCCCTACCTGATCCGAGGTCAACCACGAGAGTTTGGGTTCTGGCAGGCCACCGCCGGACACTGGAGCGAGAGATGTACTACGCTCAGGGCCAGGCGGCACCGCCACTGTCTTTGGGGCCGGCCGCAGCGGGCAGGGCCCAACACCAAGCAGAGCTTGAGGGTTGAAATGACGCTCGAACAGGCATGCCCCGCGGAATACCACAGGGCGCAATGTGCGTT	ASV56	0	21	44	66	0	0	0	88	0	219	Fungi	Ascomycota	Leotiomycetes	Helotiales	Myxotrichaceae	Oidiodendron
TTAAGTTCAGCGGGTATCCCTACCTGATCCGAGGTCAACCACGAGAGTTTGGGTTCTGGCAGGCCACCGCCGGACACTGGAGCGAGAGATGTACTACGCTCAGGGCCAGGCGGCACCGCCACTGTCTTTGGGGCCGGCCGCAGCGGGCAGGGCCCAACACCAAGCAGAGCTTGAGGGTTGAAATGACGCTCGAACGGGCATGCCCTGCGGAATACCACAGGGCGCAATGTGCGTT	ASV64	0	27	59	77	0	0	0	56	0	219	Fungi	Ascomycota	Leotiomycetes	Helotiales	Myxotrichaceae	Oidiodendron
TTAAGTTCAGCGGGTATCCCTACCTGATCCGAGGTCAACCACGAGAGTTTGGGTTCTGGCAGGCCACCGCCGGACACTGGAGCGAGAGATGTACTACGCTCAGGGCCAGGCGGCACCGCCACTGTCTTTGGGGCCGGCCGCGGCGGGCAGGGCCCAACACCAAGCAGAGCTTGAGGGTTGAAATGACGCTCGAACAGGCATGCCCTGCGGAATACCACAGGGCGCAATGTGCGTT	ASV68	0	0	64	84	0	0	0	69	0	217	Fungi	Ascomycota	Leotiomycetes	Helotiales	Myxotrichaceae	Oidiodendron
TTAAGTTCAGCGGGTATCCCTACCTGATCCGAGGTCAACCACGAGAGTTTGGGTTCTGGCAGGCCACCGCCGGACACTGGAGCGAGAGATGTACTACGCTCAGGGCCAGGCGGCACCGCCACTGTCTTTGGGGCCGGCCGCAGCGGGCAGGGCCCAACACCAAGCAGAGCTTGAGGGTTGAAATGACGCTCGAACAGGCATGCCCTGCGGAGTACCACAGGGCGCAATGTGCGTT	ASV67	0	0	52	97	0	0	0	63	0	212	Fungi	Ascomycota	Leotiomycetes	Helotiales	Myxotrichaceae	Oidiodendron
TTAAGTTCAGCGGGTATCCCTACCTGATCCGAGGTCAACCACGAGAGTTTGGGTTCTGGCAGGCCACCGCCGGACACTGGAGCGAGAGATGTACTACGCTCAGGGCCAGGCGGCACCGCCACTGTCTTTGGGGCCGGCCGCAGCGGGCAGGGCCCAACACCAAGCAGAGCTTGAGGGCTGAAATGACGCTCGAACAGGCATGCCCTGCGGAATACCACAGGGCGCAATGTGCGTT	ASV70	0	0	63	93	0	0	0	53	0	209	Fungi	Ascomycota	Leotiomycetes	Helotiales	Myxotrichaceae	Oidiodendron
TTAAGTTCAGCGGGTATCCCTACCTGATCCGAGGTCAACCACGAGAGTTTGGGTTCTGGCAGGCCACCGCCGGACACTGGAGCGAGAGATGTACTACGCTCAGGGCCAGGCGGCACCGCCACCGTCTTTGGGGCCGGCCGCAGCGGGCAGGGCCCAACACCAAGCAGAGCTTGAGGGTTGAAATGACGCTCGAACAGGCATGCCCTGCGGAATACCACAGGGCGCAATGTGCGTT	ASV66	0	21	44	74	0	0	0	69	0	208	Fungi	Ascomycota	Leotiomycetes	Helotiales	Myxotrichaceae	Oidiodendron
TTAAGTTCAGCGGGTATCCCTACCTGATCCGAGGTCAACCACGAGAGTTTGGGTTCTGGCAGGCCACCGCCGGACGCTGGAGCGAGAGATGTACTACGCTCAGGGCCAGGCGGCACCGCCACTGTCTTTGGGGCCGGCCGCAGCGGGCAGGGCCCAACACCAAGCAGAGCTTGAGGGTTGAAATGACGCTCGAACAGGCATGCCCTGCGGAATACCACAGGGCGCAATGTGCGTT	ASV76	0	0	49	87	0	19	0	51	0	206	Fungi	Ascomycota	Leotiomycetes	Helotiales	Myxotrichaceae	Oidiodendron
TTAAGTTCAGCGGGTATCCCTACCTGATCCGAGGTCAACCACGAGAGTTTGGGTTCTGGCAGGCCACCGCCGGACACTGGAGCGAGAGATGTACTACGCTCAGGGCCAGGCGGCACCGCCACTGTCTTTGGGGCCGGCCGCAGCGGGCAGGGCCCAACACCAAGCAGAGCTTGAGGGTTGAAATGACGCTCGAACAGGCATGCCCTGCGGAATACCACAGGGCGCAACGTGCGTT	ASV78	0	0	51	91	0	0	0	64	0	206	Fungi	Ascomycota	Leotiomycetes	Helotiales	Myxotrichaceae	Oidiodendron
TTAAGTTCAGCGGGTATCCCTACCTGATCCGAGGTCAGCCACGAGAGTTTGGGTTCTGGCAGGCCACCGCCGGACACTGGAGCGAGAGATGTACTACGCTCAGGGCCAGGCGGCACCGCCACTGTCTTTGGGGCCGGCCGCAGCGGGCAGGGCCCAACACCAAGCAGAGCTTGAGGGTTGAAATGACGCTCGAACAGGCATGCCCTGCGGAATACCACAGGGCGCAATGTGCGTT	ASV54	0	0	56	79	0	0	0	65	0	200	Fungi	Ascomycota	Leotiomycetes	Helotiales	Myxotrichaceae	Oidiodendron
TTAAGTTCAGCGGGTATCCCTACCTGATCCGAGGTCAACCACGAGAGTTTGGGTTCTGGCAGGCCACCGCCGGACACTGGAGCGAGAGATGTACTACGCTCAGGGCCAGGCGGCACCGCCACTGTCTTTGGGGCCGGCCGCAGCGGGCAGGGCCCAACGCCAAGCAGAGCTTGAGGGTTGAAATGACGCTCGAACAGGCATGCCCTGCGGAATACCACAGGGCGCAATGTGCGTT	ASV69	0	0	55	81	0	0	0	61	0	197	Fungi	Ascomycota	Leotiomycetes	Helotiales	Myxotrichaceae	Oidiodendron
TTAAGTTCAGCGGGTATCCCTACCTGATCCGAGGTCAACCACGAGAGTTTGGGTTCTGGCAGGCCACCGCCGGACACTGGAGCGAGAGATGTACTACGCTCAGGGCCAGGCGGCACCGCCACTGTCTTTGGGGCCGGCCGCAGCGGGCAGGGCCCAACACCAAGCAGAGCTTGAGGGTTGAAATGACGCTCGGACAGGCATGCCCTGCGGAATACCACAGGGCGCAATGTGCGTT	ASV75	0	0	54	91	0	0	0	51	0	196	Fungi	Ascomycota	Leotiomycetes	Helotiales	Myxotrichaceae	Oidiodendron
TTAAGTTCAGCGGGTATCCCTACCTGATCCGAGGTCAACCACGAGAGTTTGGGTTCTGGCAGGCCACCGCCGGACACTGGAGCGAGAGATGTACTACGCTCAGGGCCAGGCGGCACCGCCACTGTCTTTGGGGCCGGCCGCAGCGGGCAGGGCCCAACACCAAGCAGAGCTTGAGGGTTGGAATGACGCTCGAACAGGCATGCCCTGCGGAATACCACAGGGCGCAATGTGCGTT	ASV86	0	0	46	89	0	0	0	59	0	194	Fungi	Ascomycota	Leotiomycetes	Helotiales	Myxotrichaceae	Oidiodendron
TTAGGTTCAGCGGGTATCCCTACCTGATCCGAGGTCAACCACGAGAGTTTGGGTTCTGGCAGGCCACCGCCGGACACTGGAGCGAGAGATGTACTACGCTCAGGGCCAGGCGGCACCGCCACTGTCTTTGGGGCCGGCCGCAGCGGGCAGGGCCCAACACCAAGCAGAGCTTGAGGGTTGAAATGACGCTCGAACAGGCATGCCCTGCGGAATACCACAGGGCGCAATGTGCGTT	ASV72	0	0	48	73	0	0	0	67	0	188	Fungi	Ascomycota	Leotiomycetes	Helotiales	Myxotrichaceae	Oidiodendron
TTAAGTTCAGCGGGTATCCCTACCTGATCCGAGGTCAACCACGAGAGTTTGGGTTCTGGCAGGCCACCGCCGGACACTGGAGCGAGAGATGTACTACGCTCAGGGCCAGGCGGCACCGCCACTGTCTTTGGGGCCGGCCGCAGCGGGCAGGGCCCAACACCAAGCAGAGCCTGAGGGTTGAAATGACGCTCGAACAGGCATGCCCTGCGGAATACCACAGGGCGCAATGTGCGTT	ASV74	0	0	46	77	0	0	0	65	0	188	Fungi	Ascomycota	Leotiomycetes	Helotiales	Myxotrichaceae	Oidiodendron
TTAAGTTCAGCGGGTATCCCTACCTGATCCGAGGTCAACCACGAGAGTTTGGGTTCTGGCAGGCCACCGCCGGACACTGGAGCGAGAGATGTACTACGCTCGGGGCCAGGCGGCACCGCCACTGTCTTTGGGGCCGGCCGCAGCGGGCAGGGCCCAACACCAAGCAGAGCTTGAGGGTTGAAATGACGCTCGAACAGGCATGCCCTGCGGAATACCACAGGGCGCAATGTGCGTT	ASV82	0	0	48	81	0	0	0	52	0	181	Fungi	Ascomycota	Leotiomycetes	Helotiales	Myxotrichaceae	Oidiodendron
TTAAGTTCAGCGGGTATCCCTACCTGATCCGAGGTCAACCACGAGAGTTTGGGTTCTGGCAGGCCACCGCCGGACACTGGAGCGAGAGATGTACTACGCTCAGGGCCAGGCGGCACCGCCACTGTCTTTGGGGCCGGCCGCAGCGGGCAGGGCCCAACACCAAGCAGAGCTTGAGGGTTGAAATGACGCTCGAACAGGCGTGCCCTGCGGAATACCACAGGGCGCAATGTGCGTT	ASV77	0	0	51	80	0	0	0	49	0	180	Fungi	Ascomycota	Leotiomycetes	Helotiales	Myxotrichaceae	Oidiodendron
TTAAGTTCAGCGGGTATCCCTACCTGATCCGAGGTCAACCACGAGAGTTTGGGTTCTGGTAGGCCACCGCCGGACACTGGAGCGAGAGATGTACTACGCTCAGGGCCAGGCGGCACCGCCACTGTCTTTGGGGCCGGCCGCAGCGGGCAGGGCCCAACACCAAGCAGAGCTTGAGGGTTGAAATGACGCTCGAACAGGCATGCCCTGCGGAATACCACAGGGCGCAATGTGCGTT	ASV116	0	66	0	85	0	0	0	28	0	179	Fungi	Ascomycota	Leotiomycetes	Helotiales	Myxotrichaceae	Oidiodendron
TTAAGTTCAGCGGGTATCCCTACCTGATCCGAGGTCGACCACGAGAGTTTGGGTTCTGGCAGGCCACCGCCGGACACTGGAGCGAGAGATGTACTACGCTCAGGGCCAGGCGGCACCGCCACTGTCTTTGGGGCCGGCCGCAGCGGGCAGGGCCCAACACCAAGCAGAGCTTGAGGGTTGAAATGACGCTCGAACAGGCATGCCCTGCGGAATACCACAGGGCGCAATGTGCGTT	ASV79	0	0	49	82	0	0	0	46	0	177	Fungi	Ascomycota	Leotiomycetes	Helotiales	Myxotrichaceae	Oidiodendron
TTAAGTTCAGCGGGTATCCCTACCTGACCCGAGGTCAACCACGAGAGTTTGGGTTCTGGCAGGCCACCGCCGGACACTGGAGCGAGAGATGTACTACGCTCAGGGCCAGGCGGCACCGCCACTGTCTTTGGGGCCGGCCGCAGCGGGCAGGGCCCAACACCAAGCAGAGCTTGAGGGTTGAAATGACGCTCGAACAGGCATGCCCTGCGGAATACCACAGGGCGCAATGTGCGTT	ASV80	0	0	60	64	0	0	0	53	0	177	Fungi	Ascomycota	Leotiomycetes	Helotiales	Myxotrichaceae	Oidiodendron
TTAAGTTCAGCGGGTATCCCTACCTGATCCGAGGTCAACCACGAGAGTTTGGGTTCTGGCAGGCCACCGCCGGACACTGGAGCGAGAGATGTACTACGCTCAGGGCCAGGCGGCACCGCCACTGTCTTTGGGGCCGGCCGCAGCGGGCAGGGCCCAACACCAAGCGGAGCTTGAGGGTTGAAATGACGCTCGAACAGGCATGCCCTGCGGAATACCACAGGGCGCAATGTGCGTT	ASV89	0	0	36	79	0	0	0	62	0	177	Fungi	Ascomycota	Leotiomycetes	Helotiales	Myxotrichaceae	Oidiodendron
TTAAGTTCAGCGGGTATCCCTACCTGATCCGAGGTCAACCACGAGAGTTTGGGTTCTGGCAGGCCACCGCCGGACACTGGAGCGAGAGATGTACTACGCTCAGGGCCAGGCGGCACCGCCACTGTCTTTGGGGCCGGCCGCAGCGGGCAGGGCCCAACACCAGGCAGAGCTTGAGGGTTGAAATGACGCTCGAACAGGCATGCCCTGCGGAATACCACAGGGCGCAATGTGCGTT	ASV83	0	0	53	77	0	0	0	46	0	176	Fungi	Ascomycota	Leotiomycetes	Helotiales	Myxotrichaceae	Oidiodendron
TTAAGTTCAGCGGGTATCCCTACCTGATCCGAGGTCAACCACGAGAGTTTGGGTTCTGGCAGGCCACCGCCGGACACTGGAGCGAGAGATGTACTACGCTCAGGGCCAGGCGGCGCCGCCACTGTCTTTGGGGCCGGCCGCAGCGGGCAGGGCCCAACACCAAGCAGAGCTTGAGGGTTGAAATGACGCTCGAACAGGCATGCCCTGCGGAATACCACAGGGCGCAATGTGCGTT	ASV73	0	0	48	68	0	0	0	56	0	172	Fungi	Ascomycota	Leotiomycetes	Helotiales	Myxotrichaceae	Oidiodendron
TTAAGTTCAGCGGGTATCCCTACCTGATCCGAGGTCAACCACGAGAGTTTGGGTTCTGGCAGGCCACCGCCGGACACTGGAGCGAGAGATGTACTACGCTCAGGGCCAGGCGGCACTGCCACTGTCTTTGGGGCCGGCCGCAGCGGGCAGGGCCCAACACCAAGCAGAGCTTGAGGGTTGAAATGACGCTCGAACAGGCATGCCCTGCGGAATACCACAGGGCGCAATGTGCGTT	ASV126	0	0	0	168	0	0	0	0	0	168	Fungi	Ascomycota	Leotiomycetes	Helotiales	Myxotrichaceae	Oidiodendron
TTAAGTTCAGCGGGTATCCCTACCTGATCCGAGGTCAACCACGAGAGTTTGGGTTCTGGCAGGCCACCGCCGGACACTGGAGCGAGAGATGTACTACGCTCAGGGCCAGGCGGCACCGCCACTGTCTTTGGGGCCGGCCGCAGCGGGCAGGGCCCAACACCAAGCAGAGCTTGAGGGTTGAAATGACGCTCGAACAGGCATGCCCTGCGGAATACCACAGGGCGCAGTGTGCGTT	ASV103	0	0	50	65	0	0	0	51	0	166	Fungi	Ascomycota	Leotiomycetes	Helotiales	Myxotrichaceae	Oidiodendron
TTAAGTTCAGCGGGTATCCCTACCTGATCCGAGGTCAACCACGAGAGTTTGGGTTCTGGCAGGCCACCGCCGGACACTGGAGCGAGAGATGTACTACGCTCAGGGCCAGGCGGCACCGCCACTGTCTTTGGGGCCGGCCGCAGCGGGCAGGGCCCAACACCAAGCAGAGCTTGAGGGTTGAGATGACGCTCGAACAGGCATGCCCTGCGGAATACCACAGGGCGCAATGTGCGTT	ASV110	0	0	25	91	0	0	0	48	0	164	Fungi	Ascomycota	Leotiomycetes	Helotiales	Myxotrichaceae	Oidiodendron
TTAAGTTCAGCGGGTATCCCTACCTGATCCGAGGTCAACCACGAGAGTTTGGGTTCTGGCAGGCCACCGCCGGACACTGGAGCGAGAGATGCACTACGCTCAGGGCCAGGCGGCACCGCCACTGTCTTTGGGGCCGGCCGCAGCGGGCAGGGCCCAACACCAAGCAGAGCTTGAGGGTTGAAATGACGCTCGAACAGGCATGCCCTGCGGAATACCACAGGGCGCAATGTGCGTT	ASV99	0	0	42	64	0	0	0	57	0	163	Fungi	Ascomycota	Leotiomycetes	Helotiales	Myxotrichaceae	Oidiodendron
TTAAGTTCAGCGGGTATCCCTACCTGATCCGAGGTCAACCACGAGAGTTTGGGTTCTGGCAGGCCACCGCCGGACACTGGAGCGAGAGACGTACTACGCTCAGGGCCAGGCGGCACCGCCACTGTCTTTGGGGCCGGCCGCAGCGGGCAGGGCCCAACACCAAGCAGAGCTTGAGGGTTGAAATGACGCTCGAACAGGCATGCCCTGCGGAATACCACAGGGCGCAATGTGCGTT	ASV91	0	0	46	54	0	0	0	62	0	162	Fungi	Ascomycota	Leotiomycetes	Helotiales	Myxotrichaceae	Oidiodendron
TTAAGTTCAGCGGGTATCCCTACCTGATCCGAGGTCAACCACGAGAGTTTGGGTTCTGGCAGGCCACCGCCGGACACTGGAGCGAGAGATGTACTACGCTCAGGGCCAGGCGGCACCGCCACTGTCTTTGGGGCCGGCCGCAGCGGGCGGGGCCCAACACCAAGCAGAGCTTGAGGGTTGAAATGACGCTCGAACAGGCATGCCCTGCGGAATACCACAGGGCGCAATGTGCGTT	ASV92	0	0	53	58	0	0	0	51	0	162	Fungi	Ascomycota	Leotiomycetes	Helotiales	Myxotrichaceae	Oidiodendron
TTAAGTTCAGCGGGTATCCCCACCTGATCCGAGGTCAACCACGAGAGTTTGGGTTCTGGCAGGCCACCGCCGGACACTGGAGCGAGAGATGTACTACGCTCAGGGCCAGGCGGCACCGCCACTGTCTTTGGGGCCGGCCGCAGCGGGCAGGGCCCAACACCAAGCAGAGCTTGAGGGTTGAAATGACGCTCGAACAGGCATGCCCTGCGGAATACCACAGGGCGCAATGTGCGTT	ASV94	0	0	49	57	0	0	0	55	0	161	Fungi	Ascomycota	Leotiomycetes	Helotiales	Myxotrichaceae	Oidiodendron
TTAAGTTCAGCGGGTATCCCTACCTGATCCGAGGTCAACCACGAGAGTTTGGGTTCTGGCAGGCCACCGCCGGACACTGGAGCGAGAGATGTGCTACGCTCAGGGCCAGGCGGCACCGCCACTGTCTTTGGGGCCGGCCGCAGCGGGCAGGGCCCAACACCAAGCAGAGCTTGAGGGTTGAAATGACGCTCGAACAGGCATGCCCTGCGGAATACCACAGGGCGCAATGTGCGTT	ASV97	0	25	41	52	0	0	0	41	0	159	Fungi	Ascomycota	Leotiomycetes	Helotiales	Myxotrichaceae	Oidiodendron
TTAAGTTCAGCGGGTATCCCTACCTGATCCGAGGTCAACCGCGAGAGTTTGGGTTCTGGCAGGCCACCGCCGGACACTGGAGCGAGAGATGTACTACGCTCAGGGCCAGGCGGCACCGCCACTGTCTTTGGGGCCGGCCGCAGCGGGCAGGGCCCAACACCAAGCAGAGCTTGAGGGTTGAAATGACGCTCGAACAGGCATGCCCTGCGGAATACCACAGGGCGCAATGTGCGTT	ASV81	0	0	35	73	0	0	0	48	0	156	Fungi	Ascomycota	Leotiomycetes	Helotiales	Myxotrichaceae	Oidiodendron
TTAAGTTCAGCGGGTATCCCTACCTGATCCGAGGTCAACCACGAGAGTTTGGGTTCCGGCAGGCCACCGCCGGACACTGGAGCGAGAGATGTACTACGCTCAGGGCCAGGCGGCACCGCCACTGTCTTTGGGGCCGGCCGCAGCGGGCAGGGCCCAACACCAAGCAGAGCTTGAGGGTTGAAATGACGCTCGAACAGGCATGCCCTGCGGAATACCACAGGGCGCAATGTGCGTT	ASV87	0	0	44	60	0	0	0	51	0	155	Fungi	Ascomycota	Leotiomycetes	Helotiales	Myxotrichaceae	Oidiodendron
TTAAGTTCAGCGGGTATCCCTACCTGATCCGAGGTCAACCACGAGAGTTTGGGTTCTGGCAGGCCACCGCCGGACACTGGAGCGAGAGATGTACTACGCTCAGGGCCAGGCGGCACCGCCACTGTCTTTGGGGCCGGCCGCAGCGGGCAGGGCCCAGCACCAAGCAGAGCTTGAGGGTTGAAATGACGCTCGAACAGGCATGCCCTGCGGAATACCACAGGGCGCAATGTGCGTT	ASV84	0	0	44	63	0	0	0	45	0	152	Fungi	Ascomycota	Leotiomycetes	Helotiales	Myxotrichaceae	Oidiodendron
TTAAGTTCAGCGGGTATCCCTACCTGATCCGAGGTCAACCACGAGAGTTTGGGTTCTGGCAGGCCACCGCCGGACACTGGAGCGAGAGATGTACTACGCTCAGGGCCAGGCGGCACCGCCGCTGTCTTTGGGGCCGGCCGCAGCGGGCAGGGCCCAACACCAAGCAGAGCTTGAGGGTTGAAATGACGCTCGAACAGGCATGCCCTGCGGAATACCACAGGGCGCAATGTGCGTT	ASV104	0	0	44	53	0	0	0	53	0	150	Fungi	Ascomycota	Leotiomycetes	Helotiales	Myxotrichaceae	Oidiodendron
TTAAGTTCAGCGGGTATCCCTGCCTGATCCGAGGTCAACCACGAGAGTTTGGGTTCTGGCAGGCCACCGCCGGACACTGGAGCGAGAGATGTACTACGCTCAGGGCCAGGCGGCACCGCCACTGTCTTTGGGGCCGGCCGCAGCGGGCAGGGCCCAACACCAAGCAGAGCTTGAGGGTTGAAATGACGCTCGAACAGGCATGCCCTGCGGAATACCACAGGGCGCAATGTGCGTT	ASV98	0	0	38	60	0	0	0	51	0	149	Fungi	Ascomycota	Leotiomycetes	Helotiales	Myxotrichaceae	Oidiodendron
TTAAGTTCAGCGGGTATCCCTACCTGATCCGAGGTCAACCACGAGAGTTTGGGTTCTGGCAGGCCACCGCCGGACACTGGAGCGAGAGATGTACTACGCTCAGGGCCAGGCGGCACCGCCACTGTCTTTGGGGCCGGCCGCAGCGGGCAGGGCCCAACACCAAGCAGAGCTTGAGGGTTGAAATGATGCTCGAACAGGCATGCCCTGCGGAATACCACAGGGCGCAATGTGCGTT	ASV108	0	0	0	125	0	24	0	0	0	149	Fungi	Ascomycota	Leotiomycetes	Helotiales	Myxotrichaceae	Oidiodendron
TTAAGTTCAGCGGGCATCCCTACCTGATCCGAGGTCAACCACGAGAGTTTGGGTTCTGGCAGGCCACCGCCGGACACTGGAGCGAGAGATGTACTACGCTCAGGGCCAGGCGGCACCGCCACTGTCTTTGGGGCCGGCCGCAGCGGGCAGGGCCCAACACCAAGCAGAGCTTGAGGGTTGAAATGACGCTCGAACAGGCATGCCCTGCGGAATACCACAGGGCGCAATGTGCGTT	ASV102	0	0	59	44	0	0	0	44	0	147	Fungi	Ascomycota	Leotiomycetes	Helotiales	Myxotrichaceae	Oidiodendron
TTAAGTTCAGCGGGTATCCCTACCTGATCCGAGGTCAACCACGAGAGTTTGGGTTCTGGCAGGCCACCGCCGGACACTGGAGCGAGAGATGTACTACGCTCAGGGCCAGGCGGCACCGCCACTGTCTTTGGGGCCGGCCGCAGCGGGCAGGGCCCAACACCGAGCAGAGCTTGAGGGTTGAAATGACGCTCGAACAGGCATGCCCTGCGGAATACCACAGGGCGCAATGTGCGTT	ASV95	0	0	29	68	0	0	0	45	0	142	Fungi	Ascomycota	Leotiomycetes	Helotiales	Myxotrichaceae	Oidiodendron
TTAAGTTCAGCGGGTATCCCTACCTGATCCGAGGTCAACCACGAGAGTTTGGGTTCTGGCAGGCCACCGCCGGACACTGGAGCAAGAGATGTACTACGCTCAGGGCCAGGCGGCACCGCCACTGTCTTTGGGGCCGGCCGCAGCGGGCAGGGCCCAACACCAAGCAGAGCTTGAGGGTTGAAATGACGCTCGAACAGGCATGCCCTGCGGAATACCACAGGGCGCAATGTGCGTT	ASV148	0	0	0	117	0	0	0	25	0	142	Fungi	Ascomycota	Leotiomycetes	Helotiales	Myxotrichaceae	Oidiodendron
TTAAGTTCAGCGGGTATCCCTACCTGATCCGAGGTCAACCACGAGAGTTTGGGTTCTGGCAGGCCACCGCCGGACACTGGAGCGAGAGATGTACTACGCTCAGGGCCGGGCGGCACCGCCACTGTCTTTGGGGCCGGCCGCAGCGGGCAGGGCCCAACACCAAGCAGAGCTTGAGGGTTGAAATGACGCTCGAACAGGCATGCCCTGCGGAATACCACAGGGCGCAATGTGCGTT	ASV93	0	0	38	48	0	0	0	55	0	141	Fungi	Ascomycota	Leotiomycetes	Helotiales	Myxotrichaceae	Oidiodendron
TTAAGTTCAGCGGGTATCCCTACCTGATCCGAGGTCAACCACGAGAGCTTGGGTTCTGGCAGGCCACCGCCGGACACTGGAGCGAGAGATGTACTACGCTCAGGGCCAGGCGGCACCGCCACTGTCTTTGGGGCCGGCCGCAGCGGGCAGGGCCCAACACCAAGCAGAGCTTGAGGGTTGAAATGACGCTCGAACAGGCATGCCCTGCGGAATACCACAGGGCGCAATGTGCGTT	ASV90	0	0	46	57	0	0	0	37	0	140	Fungi	Ascomycota	Leotiomycetes	Helotiales	Myxotrichaceae	Oidiodendron
TTAAGTTCAGCGGGTGTCCCTACCTGATCCGAGGTCAACCACGAGAGTTTGGGTTCTGGCAGGCCACCGCCGGACACTGGAGCGAGAGATGTACTACGCTCAGGGCCAGGCGGCACCGCCACTGTCTTTGGGGCCGGCCGCAGCGGGCAGGGCCCAACACCAAGCAGAGCTTGAGGGTTGAAATGACGCTCGAACAGGCATGCCCTGCGGAATACCACAGGGCGCAATGTGCGTT	ASV106	0	0	43	43	0	0	0	50	0	136	Fungi	Ascomycota	Leotiomycetes	Helotiales	Myxotrichaceae	Oidiodendron
TTAAGTTCAGCGGGTATCCCTACCTGATCTGAGGTCAACCACGAGAGTTTGGGTTCTGGCAGGCCACCGCCGGACACTGGAGCGAGAGATGTACTACGCTCAGGGCCAGGCGGCACCGCCACTGTCTTTGGGGCCGGCCGCAGCGGGCAGGGCCCAACACCAAGCAGAGCTTGAGGGTTGAAATGACGCTCGAACAGGCATGCCCTGCGGAATACCACAGGGCGCAATGTGCGTT	ASV149	0	0	0	83	0	0	0	52	0	135	Fungi	Ascomycota	Leotiomycetes	Helotiales	Myxotrichaceae	Oidiodendron
TTAAGTTCAGCGGGTATCCCTACCTGATCCGAGGTCAACCACGAGAGTTTGGGTTCTGGCAGGCCACCGCCGGACACTGGAGCGAGAGATGTACTACGCTCAGGGCCAGGCGGCACCGCCACTGTCTTTGGGGCCGGCCGCAGCGGGCAGGGCCCAACACCAAGCAGAGCTTGAAGGTTGAAATGACGCTCGAACAGGCATGCCCTGCGGAATACCACAGGGCGCAATGTGCGTT	ASV164	0	58	36	39	0	0	0	0	0	133	Fungi	Ascomycota	Leotiomycetes	Helotiales	Myxotrichaceae	Oidiodendron
TTAAGTTCAGCGGGTATCCCTACCTGATCCGAGGTCAACCACGAGAGTTTGGGTTCTGGCAGGCCACCGCCGGACACTGGAGCGAGAGATGTACTACGCTCAGGGCCAGGCGGCACCGCCACTGTCTTTGGGGCCGGCCGCAGCGGGCAGGGCCCGACACCAAGCAGAGCTTGAGGGTTGAAATGACGCTCGAACAGGCATGCCCTGCGGAATACCACAGGGCGCAATGTGCGTT	ASV100	0	0	46	42	0	0	0	44	0	132	Fungi	Ascomycota	Leotiomycetes	Helotiales	Myxotrichaceae	Oidiodendron
TTAAGTTCAGCGGGTATCCCTACCTGATCCGAGGTCAACCACGAGAGTTTGGGTTCTGGCAGGCCACCGCCGGACACTGGAGCGAGAGATGTACTGCGCTCAGGGCCAGGCGGCACCGCCACTGTCTTTGGGGCCGGCCGCAGCGGGCAGGGCCCAACACCAAGCAGAGCTTGAGGGTTGAAATGACGCTCGAACAGGCATGCCCTGCGGAATACCACAGGGCGCAATGTGCGTT	ASV101	0	0	28	45	0	0	0	59	0	132	Fungi	Ascomycota	Leotiomycetes	Helotiales	Myxotrichaceae	Oidiodendron
TTAAGTTCAGCGGGTATCCCTACCTGATCCGAGGTCAACCACGAGAGTTTGGGTTCTGGCAGGCCACCGCCGGACACTGGAGCGAGAGATGTACTACGCTCAGGGCCAGGCGGCACCGCCACTGTCTTTGGGGCCGGCCGCAGTGGGCAGGGCCCAACACCAAGCAGAGCTTGAGGGTTGAAATGACGCTCGAACAGGCATGCCCTGCGGAATACCACAGGGCGCAATGTGCGTT	ASV109	0	0	32	63	0	0	0	37	0	132	Fungi	Ascomycota	Leotiomycetes	Helotiales	Myxotrichaceae	Oidiodendron
TTAAGTTCAGCGGGTATCCCTACCTGATCCGAGGTCAACCACGAGAGTTTGGGTTCTGGCAGGCCACCGCCGGACACTGGAGCGAGAGATGTACTACGCTCAGGGCCAGGCGGCACCGCCACTGTCTTTGGGGCCGGCCGCAGCGGGCAGGGCCCAACACCAAGCAGAGCTTGAGGGTTGAAATGACGCTCGAACAGGCATGCCCTGCGGAATACCGCAGGGCGCAATGTGCGTT	ASV85	0	0	37	52	0	0	0	42	0	131	Fungi	Ascomycota	Leotiomycetes	Helotiales	Myxotrichaceae	Oidiodendron
TTAAGTTCAGCGGGTATCCCTACCTGATCCGAGGTCAACCACGAGAGTTTGGGTTCTGGCAGGCCACCGCCGGACACTGGAGCGAGAGATGTACTACGCTCAGGGCCAGGCGGCACCGCCACTGTCTTTGGGGCCGGCCGCAGCGGGCAGGGCCCAACACCAAGCAGAGCTTGAGGGTTGAAACGACGCTCGAACAGGCATGCCCTGCGGAATACCACAGGGCGCAATGTGCGTT	ASV118	0	0	41	37	0	0	0	50	0	128	Fungi	Ascomycota	Leotiomycetes	Helotiales	Myxotrichaceae	Oidiodendron
TTAAGTTCAGCGGGTATCCCTACCTGATCCGAGGTCAACCACGAGAGTTTGGGTTCTGGCAGGCCACCGCCGGACACTGGAGCGAGAGATGTACTACGCTCAGGGCCAGGCGGCACCGCCACTGTCTTTGGGGCCGACCGCAGCGGGCAGGGCCCAACACCAAGCAGAGCTTGAGGGTTGAAATGACGCTCGAACAGGCATGCCCTGCGGAATACCACAGGGCGCAATGTGCGTT	ASV120	0	0	56	72	0	0	0	0	0	128	Fungi	Ascomycota	Leotiomycetes	Helotiales	Myxotrichaceae	Oidiodendron
TTAAGTTCAGCGGGTATCCCTACCTGATCCGAGGTCAACCACGAGAGTTTGGGTTCTGGCAGGCCACCGCCGGACACTGGAGCGAGAGATGTACTACGCTCAGGGCCAGGCGGCACCGCCACTGTCTTTGGGGCCGGCCGCAGCGGGCAGGGCCCAACACCAAGCAGAGCTCGAGGGTTGAAATGACGCTCGAACAGGCATGCCCTGCGGAATACCACAGGGCGCAATGTGCGTT	ASV113	0	0	34	57	0	0	0	35	0	126	Fungi	Ascomycota	Leotiomycetes	Helotiales	Myxotrichaceae	Oidiodendron
TTAAGTTCAGCGGGTATCCCTACCTGATCCGAGGTCAACCACGAGAGTTTGGGTTCTGGCAGGCCACCGCCGGACACTGGAGCGAGAGATGTACTACGCTCAGGGCCAGGCGGCACCGCCACTGTCTTTGGGGCCGGCCGCAGCGGGCAGGGCCCAACACCAAGCAGAGCTTGAGGGTTGAAATGACGCTCGAACAGGCATGCCCTGCGGAACACCACAGGGCGCAATGTGCGTT	ASV105	0	0	35	40	0	0	0	48	0	123	Fungi	Ascomycota	Leotiomycetes	Helotiales	Myxotrichaceae	Oidiodendron
TTAAGTTCAGTGGGTATCCCTACCTGATCCGAGGTCAACCACGAGAGTTTGGGTTCTGGCAGGCCACCGCCGGACACTGGAGCGAGAGATGTACTACGCTCAGGGCCAGGCGGCACCGCCACTGTCTTTGGGGCCGGCCGCAGCGGGCAGGGCCCAACACCAAGCAGAGCTTGAGGGTTGAAATGACGCTCGAACAGGCATGCCCTGCGGAATACCACAGGGCGCAATGTGCGTT	ASV123	0	0	0	85	0	0	0	36	0	121	Fungi	Ascomycota	Leotiomycetes	Helotiales	Myxotrichaceae	Oidiodendron
TTAAGTTCAGCGGGTATCCCTACCTGATCCGAGGTCAACCACGAGAGTTTGGGTTCTGGCAGGCCACCGCCGGACACTGGAGCGAGAGATGTACTACGCTCAGGGCCAGGCGGCACCGCCACTGTCTTTGGGGCCGGCCGCAGCGGGCAGGGCCCAACACCAAGCAGAGCTTGAGGGTTGAAATGACGCTCGAACAGGCATGCCCTGTGGAATACCACAGGGCGCAATGTGCGTT	ASV114	0	0	0	91	0	0	0	28	0	119	Fungi	Ascomycota	Leotiomycetes	Helotiales	Myxotrichaceae	Oidiodendron
TTAAGTTCAGCGGGTATCCCTACCTGATCCGAGGTCAACCACGAGAGTTTGGGTTCTGGCAGGCCACCGCCGGACACTGGAGCGAGAGATGTACTACGCTCAGGGCCAGGCGGCACCGCCACTGTCTTTGGGGCCGGCCGCAGCGGGCAGGGCCCAACACCAAGCAGAGCTTGAGGGTTGAAATGACGCTCGAACAGGCATGCCCTGCGGAATACCACAGGGCACAATGTGCGTT	ASV111	0	0	32	45	0	0	0	39	0	116	Fungi	Ascomycota	Leotiomycetes	Helotiales	Myxotrichaceae	Oidiodendron
TTAAGTTCAGCGGGTATCCCTACCTGATCCGAGGTCAACCACGAGAGTTTGGGTTCTGGCAGGCCACCGCCGGACACTGGAGCGAGAGATGTACTACGCTCAGGGCCAGGCGGCACCGCCACTGTCTTTGGGGCCGGCCGCAGCGGGCAGGGCCCAACACCAAGCAGAGCTTGAGGGTTGAAATGACGCTCGAACAGGCATGCCCTGCGGGATACCACAGGGCGCAATGTGCGTT	ASV134	0	0	38	39	0	0	0	36	0	113	Fungi	Ascomycota	Leotiomycetes	Helotiales	Myxotrichaceae	Oidiodendron
TTAAGTTCAGCGGGTATCCCTACCTGATCCGAGGTCAACCACGAGAGTTTGGGTTCTGGCAGGCCACCGCCGGACACCGGAGCGAGAGATGTACTACGCTCAGGGCCAGGCGGCACCGCCACTGTCTTTGGGGCCGGCCGCAGCGGGCAGGGCCCAACACCAAGCAGAGCTTGAGGGTTGAAATGACGCTCGAACAGGCATGCCCTGCGGAATACCACAGGGCGCAATGTGCGTT	ASV124	0	0	32	45	0	0	0	35	0	112	Fungi	Ascomycota	Leotiomycetes	Helotiales	Myxotrichaceae	Oidiodendron
TTAAGTTCAGCGGGTATCCCTACCTGATCCGAGGTCAACCACGAGAGTCTGGGTTCTGGCAGGCCACCGCCGGACACTGGAGCGAGAGATGTACTACGCTCAGGGCCAGGCGGCACCGCCACTGTCTTTGGGGCCGGCCGCAGCGGGCAGGGCCCAACACCAAGCAGAGCTTGAGGGTTGAAATGACGCTCGAACAGGCATGCCCTGCGGAATACCACAGGGCGCAATGTGCGTT	ASV125	0	0	31	45	0	0	0	34	0	110	Fungi	Ascomycota	Leotiomycetes	Helotiales	Myxotrichaceae	Oidiodendron
TTAAGTTCAGCGGGTATCCCTACCTGATCCGAGGTCAACCACGAGAGTTTGGGTTCTGGCAGGCCACCGCCGGACACTGGAGCGAGAGATGTACTACGCTCAGGGCCAGGCGGCACCGCCACTGTCTTCGGGGCCGGCCGCAGCGGGCAGGGCCCAACACCAAGCAGAGCTTGAGGGTTGAAATGACGCTCGAACAGGCATGCCCTGCGGAATACCACAGGGCGCAATGTGCGTT	ASV132	0	0	35	41	0	0	0	34	0	110	Fungi	Ascomycota	Leotiomycetes	Helotiales	Myxotrichaceae	Oidiodendron
TTAAGTTCAGCGGGTATCCCTACCTGATCCGAGGTCAACCACGAGAGTTTGGGTTCTGGCAGGCCACCGCCGGACACTGGAGCGAGAGATGTACTACGCTCAGGGCCAGGCGGCACCACCACTGTCTTTGGGGCCGGCCGCAGCGGGCAGGGCCCAACACCAAGCAGAGCTTGAGGGTTGAAATGACGCTCGAACAGGCATGCCCTGCGGAATACCACAGGGCGCAATGTGCGTT	ASV128	0	0	28	40	0	0	0	41	0	109	Fungi	Ascomycota	Leotiomycetes	Helotiales	Myxotrichaceae	Oidiodendron
TTAAGTTCAGCGGGTATCCCTACCTGATCCGAGGTCAACCACGAGAGTTTGGGTTCTGGCAGGCCACCGCCGGACACTGGAGCGAGAGATGTACTACGCTCAGGGCCAGGCGGCACCGCCACTGTCTTTGGGGCCGGCCGCAGCGGGCAGGGCCCAACACCAAGCAGAGCTTGAGGGTTGAAATGACGCTCGAACAGGCATGCCCTGCGGAATACCACAGGGCGCAATGTGTGTT	ASV119	0	0	34	33	0	0	0	40	0	107	Fungi	Ascomycota	Leotiomycetes	Helotiales	Myxotrichaceae	Oidiodendron
TTAAGTTCAGCGGGTATCCCTACCTGATCCGAGGTCAACCACGAGAGTTCGGGTTCTGGCAGGCCACCGCCGGACACTGGAGCGAGAGATGTACTACGCTCAGGGCCAGGCGGCACCGCCACTGTCTTTGGGGCCGGCCGCAGCGGGCAGGGCCCAACACCAAGCAGAGCTTGAGGGTTGAAATGACGCTCGAACAGGCATGCCCTGCGGAATACCACAGGGCGCAATGTGCGTT	ASV121	0	0	23	48	0	0	0	36	0	107	Fungi	Ascomycota	Leotiomycetes	Helotiales	Myxotrichaceae	Oidiodendron
TTAAGTTCAGCGGGTATCCCTACCTGATCCGAGGTCAACCACGAGAGTTTGGGTTCTGGCAGGCCACCGCCGGACACTGGAGCGAGAGATGTACTACGCTCAGGGCCAGGCGGCACCGCCACTGTCTTTGGGGCCGGCCGCAGCGGGCAGGGCCCAACACCAAGTAGAGCTTGAGGGTTGAAATGACGCTCGAACAGGCATGCCCTGCGGAATACCACAGGGCGCAATGTGCGTT	ASV161	0	0	50	48	0	0	0	0	0	98	Fungi	Ascomycota	Leotiomycetes	Helotiales	Myxotrichaceae	Oidiodendron
TTAAGTTCAGCGGGTATCCCTACCTGATCCGAGGTCAACCACGAGAGTTTGGGTTCTGGCAGGCCACCGCCGGACACTGGAGCGAGAGATGTACTACGCTCAGGGCCAGGCGGCACCGCCACTGTCTTTGGGGCCGGCCGCAGCGGGCAGGGCCCAACACCAAGCAGAGCTTGAGGGTTGAAATGACGCTCGAATAGGCATGCCCTGCGGAATACCACAGGGCGCAATGTGCGTT	ASV182	0	70	28	0	0	0	0	0	0	98	Fungi	Ascomycota	Leotiomycetes	Helotiales	Myxotrichaceae	Oidiodendron
TTAAGTTCAGCGGGTATCCCTACCTGATCCGAGGTCAACCACGAGAGTTTGGGTTCTGGCAGGCCACCGCCGGACACTGGAGCGAGAGATGTACTACGCTCAGGGCCAGACGGCACCGCCACTGTCTTTGGGGCCGGCCGCAGCGGGCAGGGCCCAACACCAAGCAGAGCTTGAGGGTTGAAATGACGCTCGAACAGGCATGCCCTGCGGAATACCACAGGGCGCAATGTGCGTT	ASV183	0	0	0	98	0	0	0	0	0	98	Fungi	Ascomycota	Leotiomycetes	Helotiales	Myxotrichaceae	Oidiodendron
TTAAGTTCAGCGGGTATCCCTACCTGATCCGAGGTCAACCACGAGAGTTTGGGTTCTGGCAGGCCACCGCCGGACACTGGAGCGAGAGATGTACTACGCTCAGGGCCAGGCGGCACCGCCACTGTCTTTGGGGCCAGCCGCAGCGGGCAGGGCCCAACACCAAGCAGAGCTTGAGGGTTGAAATGACGCTCGAACAGGCATGCCCTGCGGAATACCACAGGGCGCAATGTGCGTT	ASV122	0	0	28	35	0	0	0	33	0	96	Fungi	Ascomycota	Leotiomycetes	Helotiales	Myxotrichaceae	Oidiodendron
TTAAGTTCAGCGGGTATCCCTACCTGATCCGAGGTCAACCACGAGAGTTTGGGTTCTGGCAGGCCACCGCCGGACACTGGAGCGAGAGATGTACTACGCTCAGGGCCAGGCGGCACCGCCACTGTCTTTGGGGCCGGCCGCAGCGGGCAGGGCCCAACACCAAGCAGAGCTTGAGGGTTGAAATGACGCTCGAACAGACATGCCCTGCGGAATACCACAGGGCGCAATGTGCGTT	ASV144	0	0	31	63	0	0	0	0	0	94	Fungi	Ascomycota	Leotiomycetes	Helotiales	Myxotrichaceae	Oidiodendron
TTAAGTCCAGCGGGTATCCCTACCTGATCCGAGGTCAACCACGAGAGTTTGGGTTCTGGCAGGCCACCGCCGGACACTGGAGCGAGAGATGTACTACGCTCAGGGCCAGGCGGCACCGCCACTGTCTTTGGGGCCGGCCGCAGCGGGCAGGGCCCAACACCAAGCAGAGCTTGAGGGTTGAAATGACGCTCGAACAGGCATGCCCTGCGGAATACCACAGGGCGCAATGTGCGTT	ASV189	0	0	32	33	0	0	0	29	0	94	Fungi	Ascomycota	Leotiomycetes	Helotiales	Myxotrichaceae	Oidiodendron
TTAAGTTCAGCGGGTATCCCTACCTGATCCGAGGTCAACCACGAGAGTTTGGGTTCTGGCAGGCCACCGCCGGACACTGGAGCGAGAGATGTACCACGCTCAGGGCCAGGCGGCACCGCCACTGTCTTTGGGGCCGGCCGCAGCGGGCAGGGCCCAACACCAAGCAGAGCTTGAGGGTTGAAATGACGCTCGAACAGGCATGCCCTGCGGAATACCACAGGGCGCAATGTGCGTT	ASV127	0	0	0	51	0	0	0	40	0	91	Fungi	Ascomycota	Leotiomycetes	Helotiales	Myxotrichaceae	Oidiodendron
TTAAGTTCAGCGGGTATCCCTATCTGATCCGAGGTCAACCACGAGAGTTTGGGTTCTGGCAGGCCACCGCCGGACACTGGAGCGAGAGATGTACTACGCTCAGGGCCAGGCGGCACCGCCACTGTCTTTGGGGCCGGCCGCAGCGGGCAGGGCCCAACACCAAGCAGAGCTTGAGGGTTGAAATGACGCTCGAACAGGCATGCCCTGCGGAATACCACAGGGCGCAATGTGCGTT	ASV167	0	0	0	63	0	0	0	28	0	91	Fungi	Ascomycota	Leotiomycetes	Helotiales	Myxotrichaceae	Oidiodendron
TTAAGTTCAGCGGGTATCCCTACCTGATCCGAGGTCAACCACGAGAGTTTGGGTTCTGGCAGGCCACCGCCGGACACTGGAGTGAGAGATGTACTACGCTCAGGGCCAGGCGGCACCGCCACTGTCTTTGGGGCCGGCCGCAGCGGGCAGGGCCCAACACCAAGCAGAGCTTGAGGGTTGAAATGACGCTCGAACAGGCATGCCCTGCGGAATACCACAGGGCGCAATGTGCGTT	ASV168	0	0	35	0	0	30	0	24	0	89	Fungi	Ascomycota	Leotiomycetes	Helotiales	Myxotrichaceae	Oidiodendron
TTAAGTTCAGCGGGTATCCCTACCTGATCCGAGGTCAACCACGAGAGTTTGGGTTCTGGCAGGCCACCACCGGACACTGGAGCGAGAGATGTACTACGCTCAGGGCCAGGCGGCACCGCCACTGTCTTTGGGGCCGGCCGCAGCGGGCAGGGCCCAACACCAAGCAGAGCTTGAGGGTTGAAATGACGCTCGAACAGGCATGCCCTGCGGAATACCACAGGGCGCAATGTGCGTT	ASV157	0	0	0	60	0	0	0	26	0	86	Fungi	Ascomycota	Leotiomycetes	Helotiales	Myxotrichaceae	Oidiodendron
TTAAGTTCAGCGGGTATCCCTACCTGATCCGAGGTCAACCACGAGAGTTTGGGTTCTGGCAGGCCACTGCCGGACACTGGAGCGAGAGATGTACTACGCTCAGGGCCAGGCGGCACCGCCACTGTCTTTGGGGCCGGCCGCAGCGGGCAGGGCCCAACACCAAGCAGAGCTTGAGGGTTGAAATGACGCTCGAACAGGCATGCCCTGCGGAATACCACAGGGCGCAATGTGCGTT	ASV146	0	0	59	0	0	0	0	26	0	85	Fungi	Ascomycota	Leotiomycetes	Helotiales	Myxotrichaceae	Oidiodendron
TTAAGTTCAGCGGGTATCCCTACCTGATTCGAGGTCAACCACGAGAGTTTGGGTTCTGGCAGGCCACCGCCGGACACTGGAGCGAGAGATGTACTACGCTCAGGGCCAGGCGGCACCGCCACTGTCTTTGGGGCCGGCCGCAGCGGGCAGGGCCCAACACCAAGCAGAGCTTGAGGGTTGAAATGACGCTCGAACAGGCATGCCCTGCGGAATACCACAGGGCGCAATGTGCGTT	ASV174	0	0	45	0	0	0	0	40	0	85	Fungi	Ascomycota	Leotiomycetes	Helotiales	Myxotrichaceae	Oidiodendron
TTAAGTTCAGCGGGTATCCCTACCTGATCCGAGGTCAACCACGAGAGTTTGGGTTCTGGCAGGCCACCGCCGGACACTGGAGCGAGAGATGTACTACGCTCAGGGCCAGGCGGCACCGCCACTGTCTTTGGGGCCGGCCGCAGCAGGCAGGGCCCAACACCAAGCAGAGCTTGAGGGTTGAAATGACGCTCGAACAGGCATGCCCTGCGGAATACCACAGGGCGCAATGTGCGTT	ASV145	0	0	0	38	0	0	0	46	0	84	Fungi	Ascomycota	Leotiomycetes	Helotiales	Myxotrichaceae	Oidiodendron
TTAAGTTCAGCGGGTATCCCTACCTGATCCGAGGTCAACCACGAGAGTTTGGGTTCTGGCAGGCCACCGCCGGACACTGGAGCGAGAGATGTACTACGCTCAGGGCCAGGCAGCACCGCCACTGTCTTTGGGGCCGGCCGCAGCGGGCAGGGCCCAACACCAAGCAGAGCTTGAGGGTTGAAATGACGCTCGAACAGGCATGCCCTGCGGAATACCACAGGGCGCAATGTGCGTT	ASV151	0	0	0	84	0	0	0	0	0	84	Fungi	Ascomycota	Leotiomycetes	Helotiales	Myxotrichaceae	Oidiodendron
TTAAGTTCAGCGGGTATCCCTACCTGATCCGAGGTCAACCACGAGAGTTTGGGTTCTGGCAGGCCACCGCCGGACACTGGAGCGAGAGATGTACTACGCTCAGGGCCAGGCGGCACCGCCACTGTCTTTGGGGCCGGCCGCAGCGGGCAGAGCCCAACACCAAGCAGAGCTTGAGGGTTGAAATGACGCTCGAACAGGCATGCCCTGCGGAATACCACAGGGCGCAATGTGCGTT	ASV178	0	0	34	49	0	0	0	0	0	83	Fungi	Ascomycota	Leotiomycetes	Helotiales	Myxotrichaceae	Oidiodendron
TTAAGTTCAGCGGGTATCCCTACCTGATCCGAGGTCAACCACGAGAGTTTGGGTTCTGGCAGGCCACCGCCAGACACTGGAGCGAGAGATGTACTACGCTCAGGGCCAGGCGGCACCGCCACTGTCTTTGGGGCCGGCCGCAGCGGGCAGGGCCCAACACCAAGCAGAGCTTGAGGGTTGAAATGACGCTCGAACAGGCATGCCCTGCGGAATACCACAGGGCGCAATGTGCGTT	ASV130	0	0	33	29	0	0	0	20	0	82	Fungi	Ascomycota	Leotiomycetes	Helotiales	Myxotrichaceae	Oidiodendron
TTAAGTTCAGCGGGTATCCCTACCTGATCCGAGGTCAACCACGAGAGTTTGGGTTCTGGCAGGCCACCGCCGGACACTGGAGCGAGAGATGTACTACGCTCAGGGCCAGGCGGCACCGCCACTGTCTTTGGGGCCGGCCGCAGCGGGTAGGGCCCAACACCAAGCAGAGCTTGAGGGTTGAAATGACGCTCGAACAGGCATGCCCTGCGGAATACCACAGGGCGCAATGTGCGTT	ASV159	0	0	0	42	0	37	0	0	0	79	Fungi	Ascomycota	Leotiomycetes	Helotiales	Myxotrichaceae	Oidiodendron
TTAAGTTCAGCGGGTATCCCTACCTGATCCGAGGTCAACCACGAGAGTTTGGGTTCTGGCAGGCCACCGCCGGACACTGGAGCGAGAGATGTACTACGCTCAGGGCCAGGCGGCACCGCCACTGTCTTTGGGGCCGGCCGCAGCGGGCAGGGCCCAACACCAAGCAGAGCTTGAGGGTTGAAATGACGCTCGAACAGGCATGCCCTGCGGAATGCCACAGGGCGCAATGTGCGTT	ASV129	0	0	0	42	0	0	0	35	0	77	Fungi	Ascomycota	Leotiomycetes	Helotiales	Myxotrichaceae	Oidiodendron
TTAAGTTCAGCGGGTATCCCTACCTGATCCGAGGTCAACCACGAGAGTTTGGGTTTTGGCAGGCCACCGCCGGACACTGGAGCGAGAGATGTACTACGCTCAGGGCCAGGCGGCACCGCCACTGTCTTTGGGGCCGGCCGCAGCGGGCAGGGCCCAACACCAAGCAGAGCTTGAGGGTTGAAATGACGCTCGAACAGGCATGCCCTGCGGAATACCACAGGGCGCAATGTGCGTT	ASV213	0	0	0	73	0	0	0	0	0	73	Fungi	Ascomycota	Leotiomycetes	Helotiales	Myxotrichaceae	Oidiodendron
TTAAGTTCAGCGGGTATCCCTACCTGATCCGAGGTCAACCACGAGAGTTTGGGTTCTGGCAGGCCGCCGCCGGACACTGGAGCGAGAGATGTACTACGCTCAGGGCCAGGCGGCACCGCCACTGTCTTTGGGGCCGGCCGCAGCGGGCAGGGCCCAACACCAAGCAGAGCTTGAGGGTTGAAATGACGCTCGAACAGGCATGCCCTGCGGAATACCACAGGGCGCAATGTGCGTT	ASV143	0	0	25	19	0	0	0	26	0	70	Fungi	Ascomycota	Leotiomycetes	Helotiales	Myxotrichaceae	Oidiodendron
TTAAGTTCAGCGGGTATCCCTACCTGATCCGAGGTCAACCACGAGAGTTTGGGTTCTGGCAGGCCACCGCCGGACACTGGAGCGAGAGATGTACTACGCTCAGGGCCAGGCGGCACCGCCACTGTCTTTGGGGCCGGCCGCAGCGGGCAGGGCCCAACACCAAGCAGAGCTTGAGGGTTGAAATGACGCTCGAACAGGCATGCCCTGCGGAATACCACAGGGCGCGATGTGCGTT	ASV135	0	0	28	41	0	0	0	0	0	69	Fungi	Ascomycota	Leotiomycetes	Helotiales	Myxotrichaceae	Oidiodendron
TTAAGTTCAGCGGGTATCCCTACCTGATCCGAGGTCAACCACGAGAGTTTGGGTTCTGGCAGGCCACCGCCGGACACTGGAGCGAGAGATGTACTACGCTCAGGGCCAGGCGGCACCGCCACTGTCTTTGGGGCCGGCCGCAGCGGGCAGGGCCCAACACCAAGCAGAGCTTGAGGGTTGAAATGACGCTCGAACAGGCATGCCCTGCGGAATATCACAGGGCGCAATGTGCGTT	ASV217	0	0	0	69	0	0	0	0	0	69	Fungi	Ascomycota	Leotiomycetes	Helotiales	Myxotrichaceae	Oidiodendron
TTAAGTTCAGCGGGTATCCCTACCTGATCCGAGGTCAACCACGAGAGTTTGGGTTCTGGCAGGCCACCGCCGGACACTGGAGCGAGAGATGTACTACGCTCAGGGCCAGGCGGCACCGCCACTGTCTTTGGGGCCGGCCGCAGCGGGCAGGGCCCAACACCAAGCAGAGCTTGAGGGTTGAAATGACGCTCGAACAGGCATGCCCTGCGGAATACCACAGGGCGCAATATGCGTT	ASV150	0	0	42	25	0	0	0	0	0	67	Fungi	Ascomycota	Leotiomycetes	Helotiales	Myxotrichaceae	Oidiodendron
TTAAGTTCAGCGGGTATCCCTACCTGATCCGAGGTCAACCACGAGAGTTTGGGTTCTGGCAGGCCACCGCCGGACACTGGAGCGAGAGATGTACTACGCTCAGAGCCAGGCGGCACCGCCACTGTCTTTGGGGCCGGCCGCAGCGGGCAGGGCCCAACACCAAGCAGAGCTTGAGGGTTGAAATGACGCTCGAACAGGCATGCCCTGCGGAATACCACAGGGCGCAATGTGCGTT	ASV160	0	0	37	29	0	0	0	0	0	66	Fungi	Ascomycota	Leotiomycetes	Helotiales	Myxotrichaceae	Oidiodendron
TTAAGTTCAGCGGGTATCCCTACCTGATCCGAGGTCAACCACGAGAGTTTGGGTTCTGGCAGGCCACCGCCGGACACTGGAGCGAGAGATGTACTACGCTCAGGGCCAGGCGACACCGCCACTGTCTTTGGGGCCGGCCGCAGCGGGCAGGGCCCAACACCAAGCAGAGCTTGAGGGTTGAAATGACGCTCGAACAGGCATGCCCTGCGGAATACCACAGGGCGCAATGTGCGTT	ASV170	0	0	0	40	0	0	0	26	0	66	Fungi	Ascomycota	Leotiomycetes	Helotiales	Myxotrichaceae	Oidiodendron
TTAAGTTCAGCGGGTATCCCTACCTGATCCGAGGTCAACCACGAGAGTTTGGGTTCTGGCAGGCCACCGCCGGACACTGGAGCGAGAGATGTACTACGCTCAGGGCCAGGCGGCACCGCCACTGTCTTTGGGGCCGGCCGCAGCGGGCAGGACCCAACACCAAGCAGAGCTTGAGGGTTGAAATGACGCTCGAACAGGCATGCCCTGCGGAATACCACAGGGCGCAATGTGCGTT	ASV175	0	0	0	32	0	0	0	33	0	65	Fungi	Ascomycota	Leotiomycetes	Helotiales	Myxotrichaceae	Oidiodendron
TTAAGTTCAGCGGGTATCTCTACCTGATCCGAGGTCAACCACGAGAGTTTGGGTTCTGGCAGGCCACCGCCGGACACTGGAGCGAGAGATGTACTACGCTCAGGGCCAGGCGGCACCGCCACTGTCTTTGGGGCCGGCCGCAGCGGGCAGGGCCCAACACCAAGCAGAGCTTGAGGGTTGAAATGACGCTCGAACAGGCATGCCCTGCGGAATACCACAGGGCGCAATGTGCGTT	ASV221	0	0	65	0	0	0	0	0	0	65	Fungi	Ascomycota	Leotiomycetes	Helotiales	Myxotrichaceae	Oidiodendron
TTAAGTTCAGCGGGTATCCCTACCTGATCCGAGGTCAACCACGAGAGTTTGGGTTCTGGCAGGCCACCGCCGGACACTGGAGCGAGAGATGTACTACGCTCAGGGCCAGGCGGCACCGCCACTGTCTTTGGGGCCGGCCACAGCGGGCAGGGCCCAACACCAAGCAGAGCTTGAGGGTTGAAATGACGCTCGAACAGGCATGCCCTGCGGAATACCACAGGGCGCAATGTGCGTT	ASV139	0	0	33	31	0	0	0	0	0	64	Fungi	Ascomycota	Leotiomycetes	Helotiales	Myxotrichaceae	Oidiodendron
TTAAGTTCAGCGGGTATCCCTACCTGATCCGAGGTCAACCACGAGAGTTTGGGTTCTGGCAGGCCACCGCCGGACACTGGAGCGAGAGATGTACTACGCTCAGGGCCAGGCGGCACCGCCACTGTCTTTGGGGCCGGCCGCAGCGGGCAGGGCCCAACACCAAGCAGAGCTTGAGGGTTGAAATGACACTCGAACAGGCATGCCCTGCGGAATACCACAGGGCGCAATGTGCGTT	ASV133	0	0	0	36	0	0	0	25	0	61	Fungi	Ascomycota	Leotiomycetes	Helotiales	Myxotrichaceae	Oidiodendron
TTAAGTTCAGCGGGTATCCCTACCTGATCCGAGGTCAACCACGAGAGTTTGAGTTCTGGCAGGCCACCGCCGGACACTGGAGCGAGAGATGTACTACGCTCAGGGCCAGGCGGCACCGCCACTGTCTTTGGGGCCGGCCGCAGCGGGCAGGGCCCAACACCAAGCAGAGCTTGAGGGTTGAAATGACGCTCGAACAGGCATGCCCTGCGGAATACCACAGGGCGCAATGTGCGTT	ASV193	0	0	61	0	0	0	0	0	0	61	Fungi	Ascomycota	Leotiomycetes	Helotiales	Myxotrichaceae	Oidiodendron
TTAAGTTCAGCAGGTATCCCTACCTGATCCGAGGTCAACCACGAGAGTTTGGGTTCTGGCAGGCCACCGCCGGACACTGGAGCGAGAGATGTACTACGCTCAGGGCCAGGCGGCACCGCCACTGTCTTTGGGGCCGGCCGCAGCGGGCAGGGCCCAACACCAAGCAGAGCTTGAGGGTTGAAATGACGCTCGAACAGGCATGCCCTGCGGAATACCACAGGGCGCAATGTGCGTT	ASV137	0	0	0	22	0	0	0	38	0	60	Fungi	Ascomycota	Leotiomycetes	Helotiales	Myxotrichaceae	Oidiodendron
TTAAGTTCAGCGGGTATCCCTACCTGATCCGAGGTCAACCACGAGAGTTTGGGTTCTGGCAGGCCACCGTCGGACACTGGAGCGAGAGATGTACTACGCTCAGGGCCAGGCGGCACCGCCACTGTCTTTGGGGCCGGCCGCAGCGGGCAGGGCCCAACACCAAGCAGAGCTTGAGGGTTGAAATGACGCTCGAACAGGCATGCCCTGCGGAATACCACAGGGCGCAATGTGCGTT	ASV229	0	0	34	0	0	0	0	25	0	59	Fungi	Ascomycota	Leotiomycetes	Helotiales	Myxotrichaceae	Oidiodendron
TTAAGTTCAGCGGGTATCCCTACCTGATCCGAGGTCAACCACGAGAGTTTGGGTTCTGGCAGGCCACCGCCGGACACTGGAGCGAGAGATGTACTACGCTCAGGGCCAGGCGGCACCGCCACTGTCTTTGGGGCCGGCCGCAGCGGACAGGGCCCAACACCAAGCAGAGCTTGAGGGTTGAAATGACGCTCGAACAGGCATGCCCTGCGGAATACCACAGGGCGCAATGTGCGTT	ASV141	0	0	0	31	0	0	0	27	0	58	Fungi	Ascomycota	Leotiomycetes	Helotiales	Myxotrichaceae	Oidiodendron
TTAAGTTCAGCGGGTATCCCTACCTGATCCGAGGTCAACCACGAGAGTTTGGGTTCTGGCAGACCACCGCCGGACACTGGAGCGAGAGATGTACTACGCTCAGGGCCAGGCGGCACCGCCACTGTCTTTGGGGCCGGCCGCAGCGGGCAGGGCCCAACACCAAGCAGAGCTTGAGGGTTGAAATGACGCTCGAACAGGCATGCCCTGCGGAATACCACAGGGCGCAATGTGCGTT	ASV155	0	0	0	28	0	0	0	29	0	57	Fungi	Ascomycota	Leotiomycetes	Helotiales	Myxotrichaceae	Oidiodendron
TTAAGTTCAGCGGGTATCCCTACCTGATCCGAGGTCAACCACGAGAGTTTGGGTTCTGGCAGGCCACCGCCGGACACTGGAGCGAGAGATGTACTACGCTCAGGGCCAGGCGGCACCGCCATTGTCTTTGGGGCCGGCCGCAGCGGGCAGGGCCCAACACCAAGCAGAGCTTGAGGGTTGAAATGACGCTCGAACAGGCATGCCCTGCGGAATACCACAGGGCGCAATGTGCGTT	ASV231	0	0	0	57	0	0	0	0	0	57	Fungi	Ascomycota	Leotiomycetes	Helotiales	Myxotrichaceae	Oidiodendron
TTAAGTTCAGCGGGTATCCCTACCTGATCCGAGGTCAACCACGAGAGTTTGGGTTCTGGCAGGCCACCGCCGGACACTGGAGCGAGAGATGTACTACGCTCAGGGCCAGGCGGCACCGCCACTGTCTTTGGGGCCGGCCGCAGCGGGCAGGGCCCAACACCAAGCAGAGCTTGAGGGTTGAAATGACGCTCGAACAGGCATGTCCTGCGGAATACCACAGGGCGCAATGTGCGTT	ASV185	0	0	55	0	0	0	0	0	0	55	Fungi	Ascomycota	Leotiomycetes	Helotiales	Myxotrichaceae	Oidiodendron
TTAAGTTCAGCGGGTATCCCTACCTGATCCGAAGTCAACCACGAGAGTTTGGGTTCTGGCAGGCCACCGCCGGACACTGGAGCGAGAGATGTACTACGCTCAGGGCCAGGCGGCACCGCCACTGTCTTTGGGGCCGGCCGCAGCGGGCAGGGCCCAACACCAAGCAGAGCTTGAGGGTTGAAATGACGCTCGAACAGGCATGCCCTGCGGAATACCACAGGGCGCAATGTGCGTT	ASV234	0	0	0	55	0	0	0	0	0	55	Fungi	Ascomycota	Leotiomycetes	Helotiales	Myxotrichaceae	Oidiodendron
TTAAGTTCAGCGGGTATCCCTACCTGATCCGAGGTCAACCACGAGAGTTTGGGTTCTGGCAGGCCACCGCCGGACACTGGAGCGAGAGATGTACTACGCTCAGGGCCAGGCGGCACCGCCACTGTCTTTGGGGCCGGCCGCAGCGGGCAGGGCCCAACACCAAGCAGAGCTTGAGGGTTGAAATGACGCTCAAACAGGCATGCCCTGCGGAATACCACAGGGCGCAATGTGCGTT	ASV138	0	0	0	25	0	0	0	29	0	54	Fungi	Ascomycota	Leotiomycetes	Helotiales	Myxotrichaceae	Oidiodendron
TTAAGTTCAGCGGGTATCCCTACCTGATCCGAGGTCAACCACGAGAGTTTGGGTTCTGGCAGGCCACCGCCGGACACTGGAGCGAGAGATGTACTACGCTCAGGGCCAGGCGGCACCGCCACTGTCTCTGGGGCCGGCCGCAGCGGGCAGGGCCCAACACCAAGCAGAGCTTGAGGGTTGAAATGACGCTCGAACAGGCATGCCCTGCGGAATACCACAGGGCGCAATGTGCGTT	ASV195	0	0	0	28	0	0	0	26	0	54	Fungi	Ascomycota	Leotiomycetes	Helotiales	Myxotrichaceae	Oidiodendron
TTAAGTTCAGCGGGTATCCCTACCTGATCCGAGGTCAACCACGAGAGTTTGGGTTCTGGCAGGCCACCGCCGGACACTGGAGCGAGAGATGTACTACGCTCAGGGCCAGGCGGCACCGCCACTGTCTTTGGGGCCGGCCGCAGCGGGCAGGGCCCAACACCAAGCAGAGCTTGAGGGTTGAAATGACGCTCGAACAGGCATACCCTGCGGAATACCACAGGGCGCAATGTGCGTT	ASV204	0	0	0	25	0	0	0	28	0	53	Fungi	Ascomycota	Leotiomycetes	Helotiales	Myxotrichaceae	Oidiodendron
TTAAGTTCAGCGGGTATCCCTACCTGATCCGAGGTCAACCACGAGAGTTTGGGTTCTGGCAGGCCACCGCCGGACACTGAAGCGAGAGATGTACTACGCTCAGGGCCAGGCGGCACCGCCACTGTCTTTGGGGCCGGCCGCAGCGGGCAGGGCCCAACACCAAGCAGAGCTTGAGGGTTGAAATGACGCTCGAACAGGCATGCCCTGCGGAATACCACAGGGCGCAATGTGCGTT	ASV210	0	0	53	0	0	0	0	0	0	53	Fungi	Ascomycota	Leotiomycetes	Helotiales	Myxotrichaceae	Oidiodendron
TTAAGTTCAGCGGGTATCCCTACCTGATCCGAGGTCAACCACGAGAGTTTGGGTTCTGGCAGGCCACCGCCGGACACTGGAGCGAGAGATGTACTACGCTCAGGGCCAGGCGGTACCGCCACTGTCTTTGGGGCCGGCCGCAGCGGGCAGGGCCCAACACCAAGCAGAGCTTGAGGGTTGAAATGACGCTCGAACAGGCATGCCCTGCGGAATACCACAGGGCGCAATGTGCGTT	ASV140	0	0	49	0	0	0	0	0	0	49	Fungi	Ascomycota	Leotiomycetes	Helotiales	Myxotrichaceae	Oidiodendron
TTAAGTTCAGCGGGTATCCCTACCTGATCCGAGGTCAACCACGAGAGTTTGGGTTCTGGCAGGCCACCGCCGGACACTGGAGCGAGAGATGTACTACGCTCAAGGCCAGGCGGCACCGCCACTGTCTTTGGGGCCGGCCGCAGCGGGCAGGGCCCAACACCAAGCAGAGCTTGAGGGTTGAAATGACGCTCGAACAGGCATGCCCTGCGGAATACCACAGGGCGCAATGTGCGTT	ASV245	0	0	26	0	0	23	0	0	0	49	Fungi	Ascomycota	Leotiomycetes	Helotiales	Myxotrichaceae	Oidiodendron
TTAAGTTCAGCGGGTATCCCTACCTGATCCGAGGTCAACCACGAGAGTTTGGGTTCTGGCAGGCCACCGCCGGACACTGGAGCGAGAGATGTACTACGCTCAGGGCCAGGCGGCACCGCCACTGTCTTTGGGGCCGGTCGCAGCGGGCAGGGCCCAACACCAAGCAGAGCTTGAGGGTTGAAATGACGCTCGAACAGGCATGCCCTGCGGAATACCACAGGGCGCAATGTGCGTT	ASV154	0	0	0	48	0	0	0	0	0	48	Fungi	Ascomycota	Leotiomycetes	Helotiales	Myxotrichaceae	Oidiodendron
TTAAGTTCAGCGGGTATCCCTACCTGATCCGAGGTCAACCACGAGAGTTTGGGTTCTGGCAGGCCACCGCCGGACACTGGAGCGAGAGATGTACTACGCTCAGGGCCAGGCGGCACCGCCACTGTCTTTGGGGCCGGCCGCAGCGGGCAGGGCCCAACACCAAGCAGAGCTTGAGGGTTGAAATGACGCTTGAACAGGCATGCCCTGCGGAATACCACAGGGCGCAATGTGCGTT	ASV171	0	0	46	0	0	0	0	0	0	46	Fungi	Ascomycota	Leotiomycetes	Helotiales	Myxotrichaceae	Oidiodendron
TTAAGTTCAGCGGGTATCCCTACCTGATCCGAGGTCAACCACGAGAGTTTGGGTTCTGGCAGGCCACCGCCGGACACTGGAGCGAGAGATGTACTACGCTCAGGGCCAGGCGGCACCGCCACTGTCTTTGGGACCGGCCGCAGCGGGCAGGGCCCAACACCAAGCAGAGCTTGAGGGTTGAAATGACGCTCGAACAGGCATGCCCTGCGGAATACCACAGGGCGCAATGTGCGTT	ASV153	0	0	0	41	0	0	0	0	0	41	Fungi	Ascomycota	Leotiomycetes	Helotiales	Myxotrichaceae	Oidiodendron
TTAAGTTCAGCGGGTATCCCTACCTGATCCGAGGTCAACCACGAGAGTTTGGGTTCTGGCAGGCCACCGCCGGACACTGGAGCGAGAGATGTACTACGCTCAGGGCCAGGCGGCACCGCCACTGTCTTTGGGGCCGGCTGCAGCGGGCAGGGCCCAACACCAAGCAGAGCTTGAGGGTTGAAATGACGCTCGAACAGGCATGCCCTGCGGAATACCACAGGGCGCAATGTGCGTT	ASV172	0	0	0	0	0	0	0	41	0	41	Fungi	Ascomycota	Leotiomycetes	Helotiales	Myxotrichaceae	Oidiodendron
TTAAGTTCAGCGGGTATCCCTACCTGATCCGAGGTCAACCACGAGAGTTTAGGTTCTGGCAGGCCACCGCCGGACACTGGAGCGAGAGATGTACTACGCTCAGGGCCAGGCGGCACCGCCACTGTCTTTGGGGCCGGCCGCAGCGGGCAGGGCCCAACACCAAGCAGAGCTTGAGGGTTGAAATGACGCTCGAACAGGCATGCCCTGCGGAATACCACAGGGCGCAATGTGCGTT	ASV212	0	0	40	0	0	0	0	0	0	40	Fungi	Ascomycota	Leotiomycetes	Helotiales	Myxotrichaceae	Oidiodendron
TTAAGTTCAGCGGGTATCCCTACCTGATCCGAGGTCAACCACGAGAGTTTGGGTTCTGGCAGGCCACCGCCGGACACTGGAGCGAGAGATGTACTACGCTCAGGGCCAGGCGGCACCGCCACTGTCTTTGGGGCCGGCCGCAGCGGGCAAGGCCCAACACCAAGCAGAGCTTGAGGGTTGAAATGACGCTCGAACAGGCATGCCCTGCGGAATACCACAGGGCGCAATGTGCGTT	ASV219	0	0	0	0	0	0	0	38	0	38	Fungi	Ascomycota	Leotiomycetes	Helotiales	Myxotrichaceae	Oidiodendron
TTAAGTTCAGCGGGTATCCCTACCTGATCCGAGGTCAACCACGAGAGTTTGGGTTCTGGCAGGCCACCGCCGGACACTGGAGCGAGAGATGTACTACGCTCAGGACCAGGCGGCACCGCCACTGTCTTTGGGGCCGGCCGCAGCGGGCAGGGCCCAACACCAAGCAGAGCTTGAGGGTTGAAATGACGCTCGAACAGGCATGCCCTGCGGAATACCACAGGGCGCAATGTGCGTT	ASV220	0	0	0	38	0	0	0	0	0	38	Fungi	Ascomycota	Leotiomycetes	Helotiales	Myxotrichaceae	Oidiodendron
TTAAGTTCAGCGGGTATCCCTACCTGATCCGAGGTCAACCACGAGAGTTTGGGTTCTGGCAGGCCACCGCCGGACACTGGAGCGAGAGATGTACTACGCTCAGGGCCAGGCGGCACCGCCACTGTCTTTGGGGCTGGCCGCAGCGGGCAGGGCCCAACACCAAGCAGAGCTTGAGGGTTGAAATGACGCTCGAACAGGCATGCCCTGCGGAATACCACAGGGCGCAATGTGCGTT	ASV131	0	0	37	0	0	0	0	0	0	37	Fungi	Ascomycota	Leotiomycetes	Helotiales	Myxotrichaceae	Oidiodendron
TTAAGTTCAGCGGGTATCCCTACCTGATCCGAGGTCAACCACGAGAGTTTGGGTTCTGGCAGGCCACCGCCGGACACTGGAGCGAGAGATGTACTACGCTCAGGGCCAGGCGGCACCGCCACTGTCTTTGGGGCCGGCCGCAGCGGGCAGGGCCCAACACCAAGCAGAGCTTGAGGGTTGAAATGACGCTCGAACAGGCATGCCCTGCGGAATACCACAGGACGCAATGTGCGTT	ASV275	0	0	0	0	0	0	0	37	0	37	Fungi	Ascomycota	Leotiomycetes	Helotiales	Myxotrichaceae	Oidiodendron
TTAAGTTCAGCGGGTATCCCTACCTGATCCGAGGTCAACCACGAGAGTTTGGGTTCTGGCAGGCCACCGCCGGACACTGGAGCGAGAGATGTACTACGCTCAGGGCCAGGCGGCACCGCCACTGTCTTTGGGGCCGGCCGCAGCGGGCAGGGCCCAACACCAAGCAGAGCTTGAGGGTTGAAATGACGCTCGAACAGGCATGCCCTGCGGAATACCACAGGGCGTAATGTGCGTT	ASV281	0	0	0	36	0	0	0	0	0	36	Fungi	Ascomycota	Leotiomycetes	Helotiales	Myxotrichaceae	Oidiodendron
TTAAGTTCAGCGGGTATCCCTACCTGATCCGAGGTCAACCACGAGAGTTTGGGTTCTGGCAGGCCACCGCCGGACACTGGAGCGAGAGATGTACTACGCTCAGGGCCAGGCGGCACCGCCACTGTCTTTGGGGCCGGCCGCAGCGGGCAGGGCCCAACACCAAGCAGAGCTTGAGGGTTGAAATGACGCTCGAACAAGCATGCCCTGCGGAATACCACAGGGCGCAATGTGCGTT	ASV298	0	33	0	0	0	0	0	0	0	33	Fungi	Ascomycota	Leotiomycetes	Helotiales	Myxotrichaceae	Oidiodendron
TTAAGTTCAGCGGGTATCCCTACCTGATCCGAGGTCAACCACGAGAGTTTGGGTTCTGGCAGGCCACCGCCGGATACTGGAGCGAGAGATGTACTACGCTCAGGGCCAGGCGGCACCGCCACTGTCTTTGGGGCCGGCCGCAGCGGGCAGGGCCCAACACCAAGCAGAGCTTGAGGGTTGAAATGACGCTCGAACAGGCATGCCCTGCGGAATACCACAGGGCGCAATGTGCGTT	ASV299	0	0	0	0	0	33	0	0	0	33	Fungi	Ascomycota	Leotiomycetes	Helotiales	Myxotrichaceae	Oidiodendron
TTAAGTTCAGCGGGTATCCCTACCTGATCCGAGGTCAACCACGAGAGTTTGGGTTCTGGCAGGCCACCGCCGGACACTGGAGCGAGAGATGTACTACGCTCAGGGCCAGGCGGCACCGCCACTGTCTTTGGGGCCGGCCGCAGCGGGCAGGGCCCAACACCAAGCAGAGCTTGAGGGTTGAAATGACGCTCGAACAGGCATGCCCTGCGGAATACCACAGGGCGCAATGTGCATT	ASV152	0	0	32	0	0	0	0	0	0	32	Fungi	Ascomycota	Leotiomycetes	Helotiales	Myxotrichaceae	Oidiodendron
TTAAGTTCAGCGGGTATCCCTACCTGATCCGAGGTCAACCACGAGAGTTTGGGTTCTGACAGGCCACCGCCGGACACTGGAGCGAGAGATGTACTACGCTCAGGGCCAGGCGGCACCGCCACTGTCTTTGGGGCCGGCCGCAGCGGGCAGGGCCCAACACCAAGCAGAGCTTGAGGGTTGAAATGACGCTCGAACAGGCATGCCCTGCGGAATACCACAGGGCGCAATGTGCGTT	ASV158	0	0	0	0	0	0	0	32	0	32	Fungi	Ascomycota	Leotiomycetes	Helotiales	Myxotrichaceae	Oidiodendron
TTAAGTTCAGCGGGTATCCCTACCTGATCCGAGGTCAACCACGAGAGTTTGGGTTCTGGCAGGCCACCGCCGGACACTGGAGCGAGAGATGTACTACGCTCAGGGCCAGGTGGCACCGCCACTGTCTTTGGGGCCGGCCGCAGCGGGCAGGGCCCAACACCAAGCAGAGCTTGAGGGTTGAAATGACGCTCGAACAGGCATGCCCTGCGGAATACCACAGGGCGCAATGTGCGTT	ASV162	0	0	0	0	0	0	0	32	0	32	Fungi	Ascomycota	Leotiomycetes	Helotiales	Myxotrichaceae	Oidiodendron
TTAAGTTCAGCGGGTATCCCTACCTGATCCGAGGTCAACCACGAGAGTTTGGGTTCTGGCAGGCCACCGCCGGACACTGGAGCGAGAGATGTACTACACTCAGGGCCAGGCGGCACCGCCACTGTCTTTGGGGCCGGCCGCAGCGGGCAGGGCCCAACACCAAGCAGAGCTTGAGGGTTGAAATGACGCTCGAACAGGCATGCCCTGCGGAATACCACAGGGCGCAATGTGCGTT	ASV190	0	0	0	32	0	0	0	0	0	32	Fungi	Ascomycota	Leotiomycetes	Helotiales	Myxotrichaceae	Oidiodendron
TTAAGTTCAGCGGGTATCCCTACCTGATCCAAGGTCAACCACGAGAGTTTGGGTTCTGGCAGGCCACCGCCGGACACTGGAGCGAGAGATGTACTACGCTCAGGGCCAGGCGGCACCGCCACTGTCTTTGGGGCCGGCCGCAGCGGGCAGGGCCCAACACCAAGCAGAGCTTGAGGGTTGAAATGACGCTCGAACAGGCATGCCCTGCGGAATACCACAGGGCGCAATGTGCGTT	ASV203	0	0	0	32	0	0	0	0	0	32	Fungi	Ascomycota	Leotiomycetes	Helotiales	Myxotrichaceae	Oidiodendron
TTAAGTTCAGCGGGTATCCCTACCTGATCCGAGGTCAACCACGAGAGTTTGGGTTCTGGCAGGCCACCGCTGGACACTGGAGCGAGAGATGTACTACGCTCAGGGCCAGGCGGCACCGCCACTGTCTTTGGGGCCGGCCGCAGCGGGCAGGGCCCAACACCAAGCAGAGCTTGAGGGTTGAAATGACGCTCGAACAGGCATGCCCTGCGGAATACCACAGGGCGCAATGTGCGTT	ASV166	0	0	0	0	0	0	0	31	0	31	Fungi	Ascomycota	Leotiomycetes	Helotiales	Myxotrichaceae	Oidiodendron
TTAAGTTCAGCGGGTATCCCTACCTGATCCGAGGTCAACCACGAGAGTTTGGGTTCTGGCAGGCCACCGCCGGACACTGGAGCGAGAGATGTACTACGCTCAGGGCCAGGCGGCACCGCCACTGTCTTTGGGGCCGGCCGCAGCGGGCAGGGCCCAACACCAAGCAGAGCTTGAGGGTTGAAATGACGCTCGAACAGGTATGCCCTGCGGAATACCACAGGGCGCAATGTGCGTT	ASV184	0	0	0	0	0	0	0	31	0	31	Fungi	Ascomycota	Leotiomycetes	Helotiales	Myxotrichaceae	Oidiodendron
TTAAGTTCAGCGGGTATCCCTACCTGATCCGAGGTCAACCACGAGAGTTTGGGTTCTGGCAGGCCACCGCCGGACACTAGAGCGAGAGATGTACTACGCTCAGGGCCAGGCGGCACCGCCACTGTCTTTGGGGCCGGCCGCAGCGGGCAGGGCCCAACACCAAGCAGAGCTTGAGGGTTGAAATGACGCTCGAACAGGCATGCCCTGCGGAATACCACAGGGCGCAATGTGCGTT	ASV225	0	0	0	0	0	0	0	31	0	31	Fungi	Ascomycota	Leotiomycetes	Helotiales	Myxotrichaceae	Oidiodendron
TTAAGTTCAGCGGGTATCCCTACCTGATCCGAGGTCAACCACGAGAGTTGGGGTTCTGGCAGGCTACCGCCGGGCACTGGAGCGAGAGATGTACTACGCTCAGGGCCAGGCGGCACCGCCACTGTCTTTGGGGCCGGTCGCAGCGGGCAGGGCCCAACACCAAGCAGAGCTTGAGGGTTGAAATGACGCTCGAACAGGCATGCCCTGCGGAATACCACAGGGCGCAATGTGCGTT	ASV322	0	0	0	0	0	30	0	0	0	30	Fungi	Ascomycota	Leotiomycetes	Helotiales	Myxotrichaceae	Oidiodendron
TTAAGTTCAGCGGGTATCCCTACCTGATCCGAGGTCAACCACGAGAGTTTGGGTTCTGGCAGGTCACCGCCGGACACTGGAGCGAGAGATGTACTACGCTCAGGGCCAGGCGGCACCGCCACTGTCTTTGGGGCCGGCCGCAGCGGGCAGGGCCCAACACCAAGCAGAGCTTGAGGGTTGAAATGACGCTCGAACAGGCATGCCCTGCGGAATACCACAGGGCGCAATGTGCGTT	ASV156	0	0	0	0	0	0	0	29	0	29	Fungi	Ascomycota	Leotiomycetes	Helotiales	Myxotrichaceae	Oidiodendron
TTAAGTTCAGCGGGTATCCCTACCTGATCCGAGGTCAACCACGAGAGTTTGGGTTCTGGCAGGCCACCGCCGGACACTGGAGCGAGAGATGTACTATGCTCAGGGCCAGGCGGCACCGCCACTGTCTTTGGGGCCGGCCGCAGCGGGCAGGGCCCAACACCAAGCAGAGCTTGAGGGTTGAAATGACGCTCGAACAGGCATGCCCTGCGGAATACCACAGGGCGCAATGTGCGTT	ASV181	0	0	0	0	0	0	0	29	0	29	Fungi	Ascomycota	Leotiomycetes	Helotiales	Myxotrichaceae	Oidiodendron
TTAAGTTCAGCGGGTATCCCTACCTGATCCGAGGTCAACCACGAGAGTTTGGGTTCTGGCAGGCCACCGCCGGACACTGGAGCGAGAGATGTACTACGCTCAGGGCCAGGCGGCACCGCCACTGTCTTTGGGGCCGGCCGCAGCGGGCAGGGTCCAACACCAAGCAGAGCTTGAGGGTTGAAATGACGCTCGAACAGGCATGCCCTGCGGAATACCACAGGGCGCAATGTGCGTT	ASV336	0	0	0	0	0	0	0	28	0	28	Fungi	Ascomycota	Leotiomycetes	Helotiales	Myxotrichaceae	Oidiodendron
TTAAGTTCAGCGGGTATCCCTACCTGATCCGAGGTCAACCACGAGAGTTTGGGTTCTGGCAGGCCACCGCCGGACACTGGAGCGAGAGATGTACTACGCTCAGGGCCAGGCGGCACCGCCACTGTCTTTGGGGCCGGCCGCAGCGGGCAGGGCCCAACACCAAGCAGAGCTTGAGGGTTAAAATGACGCTCGAACAGGCATGCCCTGCGGAATACCACAGGGCGCAATGTGCGTT	ASV343	0	0	27	0	0	0	0	0	0	27	Fungi	Ascomycota	Leotiomycetes	Helotiales	Myxotrichaceae	Oidiodendron
TTAAGTTCAGCGGGTATCCCTACCTGATCCGAGGTCAACCACGAGAGTTTGGGTTCTGGCAGGCCACCGCCGGACACTGGAGCGAGAGATGTACTACGCTCAGGGCCAGGCGGCACCGCCACTGTCTTTGGGGCCGGCCGCAGCGGGCAGGGCCCAACACCAAGCAGAGCTTGAGGGTTGAAATGACGCTCGAACAGGCATGCCCTGCAGAATACCACAGGGCGCAATGTGCGTT	ASV186	0	0	0	0	0	0	0	26	0	26	Fungi	Ascomycota	Leotiomycetes	Helotiales	Myxotrichaceae	Oidiodendron
TTAAGTTCAGCGGGTATCCCTACCTGATCCGAGGTCAACCACGAGAGTTTGGGTTCTGGCAGGCCACCGCCGGACACTGGAGCGAGAGATGTACTACGCTCAGGGCCAGGCGGCACCGCCACTGTCTTTGGGGCCGGCCGCAGCGGGCAGGGCCCAACACCAAGCAGAGCTTGAGGGTTGAAATGACGCTCGAACAGGCATGCCCTGTGGTATTCCGCAGGGCGCAATGTGCGTT	ASV202	0	14	0	12	0	0	0	0	0	26	Fungi	Ascomycota	Leotiomycetes	Helotiales	Myxotrichaceae	Oidiodendron
TTAAGTTCAGCGGGTATCCCTACCTGATCCGAGGTCAACCACGAGAGTTTGGGTTCTGGCAGGCCACCGCCGGACACTGGAGCGAGAGATGTACTACGCTCAGGGCCAGGCGGCACCGCCACTGTCTTTGGGGCCGGCCGCAGCGGGCAGGGCCCAACACCAAGCAGAGCTTGAGGGTTGAAATGACGCTCGAACAGGCATGCCCTGCGGAATACCACAGGGCGCAATGTACGTT	ASV179	0	0	25	0	0	0	0	0	0	25	Fungi	Ascomycota	Leotiomycetes	Helotiales	Myxotrichaceae	Oidiodendron
TTAAGTTCAGCGGGTATCCCTACCTGATCCGAGGTCAACCACGAGAGTTTGGGTTCTGGCAGGCCACCGCCGGACACTGGAGCGAGAGATGTACTACGCTCAGGGCCAGGCGGCACCGCCACTGTCTTTGAGGCCGGCCGCAGCGGGCAGGGCCCAACACCAAGCAGAGCTTGAGGGTTGAAATGACGCTCGAACAGGCATGCCCTGCGGAATACCACAGGGCGCAATGTGCGTT	ASV353	0	0	0	0	0	0	0	25	0	25	Fungi	Ascomycota	Leotiomycetes	Helotiales	Myxotrichaceae	Oidiodendron
TTAAGTTCAGCGGGTATCCCTACCTGATCCGAGGTCAACCACGAGAGTTTGGGTTCTGGCAGGCCACCGCCGGACACTGGAGCGAGAGATGTATTACGCTCAGGGCCAGGCGGCACCGCCACTGTCTTTGGGGCCGGCCGCAGCGGGCAGGGCCCAACACCAAGCAGAGCTTGAGGGTTGAAATGACGCTCGAACAGGCATGCCCTGCGGAATACCACAGGGCGCAATGTGCGTT	ASV354	0	0	0	0	0	0	0	25	0	25	Fungi	Ascomycota	Leotiomycetes	Helotiales	Myxotrichaceae	Oidiodendron
TTAAGTTCAGCGGGTATCCCTATCTGATCCGAGGTCAACCACGAGAGTTGGGGTTCTGGCAGGCTACCGCCGGGCACTGGAGCGAGAGATGTACTACGCTCAGGGCCAGGCGGCACCGCCACTGTCTTTGGGGCCGGCCGCAGCGGGCAGGGCCCAACACCAAGCAGAGCTTGAGGGTTGAAATGACGCTCGAACAGGCATGCCCTGCGGAATACCACAGGGCGCAATGTGCGTT	ASV359	0	0	0	0	0	24	0	0	0	24	Fungi	Ascomycota	Leotiomycetes	Helotiales	Myxotrichaceae	Oidiodendron
TTAAGTTCAGCGGGTATCCCTACCTGATCCGAGGTCAACCACGAGAGTTTGGGTTCTGGCAGGCCACCGCCGGACACTGGAGCGAGAGATGTACTACGCTCAGGGCCAGGCGGCACCGCCACTGTCTTTGGGGCCGGCCGCAGCGGGCAGGGCCCAACACCAAGCAGAGCTTGAGGGTTGAAATGACGCTCGAACAGGCATGCCCTGCGGAATACCACAGAGCGCAATGTGCGTT	ASV197	0	0	0	0	0	0	0	23	0	23	Fungi	Ascomycota	Leotiomycetes	Helotiales	Myxotrichaceae	Oidiodendron
TTAAGTTCAGCGGGTATCCCTACCTGATCCGAGGTCAACCACGAGAGTTTGGGTTCTGGCAAGCCACCGCCGGACACTGGAGCGAGAGATGTACTACGCTCAGGGCCAGGCGGCACCGCCACTGTCTTTGGGGCCGGCCGCAGCGGGCAGGGCCCAACACCAAGCAGAGCTTGAGGGTTGAAATGACGCTCGAACAGGCATGCCCTGCGGAATACCACAGGGCGCAATGTGCGTT	ASV252	0	0	0	0	0	22	0	0	0	22	Fungi	Ascomycota	Leotiomycetes	Helotiales	Myxotrichaceae	Oidiodendron
TTAAGTTCAGCGGGTATCCCTACCTGATCCGAGGTCAACCACGAGAGTTTGGGTTCTGGCAGGCCACCGCCGGACACTGGAGCGAGAGATGTACTACGCTCAGGGCCAGGCGGCACCGCCACTGTCTTTAGGGCCGGCCGCAGCGGGCAGGGCCCAACACCAAGCAGAGCTTGAGGGTTGAAATGACGCTCGAACAGGCATGCCCTGCGGAATACCACAGGGCGCAATGTGCGTT	ASV374	0	0	0	0	0	0	0	22	0	22	Fungi	Ascomycota	Leotiomycetes	Helotiales	Myxotrichaceae	Oidiodendron
TTAAGTTCAGCGGGTATCCCTACCTGATCCGAGATCAACCACGAGAGTTTGGGTTCTGGCAGGCCACCGCCGGACACTGGAGCGAGAGATGTACTACGCTCAGGGCCAGGCGGCACCGCCACTGTCTTTGGGGCCGGCCGCAGCGGGCAGGGCCCAACACCAAGCAGAGCTTGAGGGTTGAAATGACGCTCGAACAGGCATGCCCTGCGGAATACCACAGGGCGCAATGTGCGTT	ASV381	0	0	0	0	0	0	0	21	0	21	Fungi	Ascomycota	Leotiomycetes	Helotiales	Myxotrichaceae	Oidiodendron
TTAAGTTCAGCGGGTATCCCTACCTGATCCGAGGTCAACCACGAGAGTTGGGGTTCTGGCAGGCTACCGCCGGGCACTGGAGCGAGAGATGTACTACGCTCAGGGCCAGGCGGCACCGCCACTGTCTTTGGGGCCGGCCGCAGCGGGCAGGGCCCAACGCCAAGCAGAGCTTGAGGGTTGAAATGACGCTCGAACAGGCATGCCCTGCGGAATACCACAGGGCGCAATGTGCGTT	ASV242	0	0	0	0	0	20	0	0	0	20	Fungi	Ascomycota	Leotiomycetes	Helotiales	Myxotrichaceae	Oidiodendron
TTAAGTTCAGCGGGTATCCCTACCTGATCCGAGGTCAACCACGAGAGTTGGGGTTCTGGCAGGCTACCGCCGGGCACTGGGGCGAGAGATGTACTACGCTCAGGGCCAGGCGGCACCGCCACTGTCTTTGGGGCCGGCCGCAGCGGGCAGGGCCCAACACCAAGCAGAGCTTGAGGGTTGAAATGACGCTCGAACAGGCATGCCCTGCGGAATACCACAGGGCGCAATGTGCGTT	ASV224	0	0	0	0	0	19	0	0	0	19	Fungi	Ascomycota	Leotiomycetes	Helotiales	Myxotrichaceae	Oidiodendron
TTAAGTTCAGCGGGTATCCCTACCTGATCCGAGGTCAACCTGGATAAAAATTTGGGTTGATCGGCAAGCGCCGGCCGGGCCTACAGAGCGGGTGACAAAGCCCCATACGCTCGAGGACCGGACGCGGTGCCGCCGCTGCCTTTCGGGCCCGTCCCCCGGGATCGGAGGACGGGGCCCAACACACAAGCCGTGCTTGAGGGCAGAAATGACGCTCGGACAGGCATGCCCCCCGGAATACCAGGGGGCGCAATGTGCGTT	ASV9	0	2334	786	3283	0	158	0	0	3012	9573	Fungi	Ascomycota	Eurotiomycetes	Eurotiales	Aspergillaceae	Penicillium
TTAAGTTCAGCGGGTATCCCTACCTGATCCGAGGTCAACCTGAAAAAAGATTGATGGTTGTCGGCAAGCGCCGGCCGGGCCTACAAGAGCGGGTGACAAAGCCCCATACGCTCGAGGACCGGACGCGGTGCCGCCGCTGCCTTTCGGGCCCGTCCCCCGGGAAGGAGGACGGGGCCCAACACACAAGCCGTGCTTGAGGGCAGCAATGACGCTCGGACAGGCATGCCCCCCGGAATACCAAGGGGCGCAATGTGCGTT	ASV4	0	937	1353	567	0	0	0	1470	640	4967	Fungi	Ascomycota	Eurotiomycetes	Eurotiales	Aspergillaceae	Penicillium
TTAAGTTCAGCGGGTATCCCTACCTGATCCGAGGTCAACCTGAAAAAATAGATTGAGGGGGGTCGGCTGGCGCCGGCCGGGCCTACAAGAGCGGGTGACGAAGCCCCATACGCTCGAGGACCGGACGCGGTGCCGCCGCTGCCTTTCGGGCCCGCCCCCCCAGCGCGGGGGGGCGGGGGCCCAACACACAAGCCGTGCTTGAGGGCAGCAATGACGCTCGGACAGGCATGCCCTCCGGAATACCAGAGGGCGCAATGTGCGTT	ASV18	0	0	0	0	0	0	0	3481	69	3550	Fungi	Ascomycota	Eurotiomycetes	Eurotiales	Aspergillaceae	Penicillium
TTAAGTTCAGCGGGTATCCCTACCTGATCCGAGGTCAACCTGGAAAAAAGATTGATGTGTCGGCAAGCGCCGGCCGGGCCTACAGAGCGGGTGACGAAGCCCCATACGCTCGAGGACCGGACGCGGTGCCGCCGCTGCCTTTCGGGCCCGTCCCCCGGGAGGAGGACGGAGCCCAACACACAAGCCGTGCTTGAGGGCAGCAATGACGCTCGGACAGGCATGCCCCCCGGAATACCAGGGGGCGCAATGTGCGTT	ASV112	0	0	0	0	0	0	313	0	0	313	Fungi	Ascomycota	Eurotiomycetes	Eurotiales	Aspergillaceae	Penicillium
TTAAGTTCAGCGGGTATCCCTACCTGATCCGAGGTCAACCTGGATAAAAATTTGGGTTGATCGGCAAGCGCCGGCCGGGCCTACAGAGCGGGTGACAAAGCCCCATACGCTCGAGGACCGGACGCGGTGCCGCCGCTGCCTTTCGGGCCCGTCCCCCGGGATCGGAGGACGGGGCCCAACACACAAGCCGTGCTTGAGGGCAGCAATGACGCTCGGACAGGCATGCCCCCCGGAATACCAGGGGGCGCAATGTGCGTT	ASV117	0	0	293	0	0	0	0	0	0	293	Fungi	Ascomycota	Eurotiomycetes	Eurotiales	Aspergillaceae	Penicillium
TTAAGTTCAGCGGGTATCCCTACCTGATCCGAGGTCAACCTGGATAAAAATTTGGGTTGATCGGCAAGCGCCGGCCGGGCCTACAGAGCGGGTGACAAAGCCCCATACGCTCGAGGACCGGACGCGGTGCCGCCGCTGCCTTTCGGGCCCGTCCCCCGGAGATCGGAGGACGGGGCCCAACACACAAGCCGGGCTTGAGGGCAGCAATGACGCTCGGACAGGCATGCCCCCCGGAATACCAGGGGGCGCAATGTGCGTT	ASV206	0	67	0	0	0	0	13	0	0	80	Fungi	Ascomycota	Eurotiomycetes	Eurotiales	Aspergillaceae	Penicillium
TTAAGTTCAGCGGGTATTCCTACCTGATCCGAGGTCAACATTCAGAAATTGGGGGGTTTAACGGCCGGGAACCGCTACACTTCCAAAGCGAGGATATATTACTACGCTCGGAGTTATAGCGAGCCCGCCACTGTTTTTCAGGGCCTGCAGCCGGAGCTGCAGACGCCCCAACACCAAGCAGTGCTTGAGGGTTGAAATGACGCTCGAACAGGCATGCCCACTAGAATACTAATGGGCGCAATGTGCGTT	ASV107	0	0	0	0	324	0	0	0	0	324	Fungi	Ascomycota	Sordariomycetes	Xylariales	Xylariales_fam_Incertae_sedis	Phialemoniopsis
TTAAGTTCAGCGGGTAGTCCTACCTGATTTGAGGTCAAATTTGATATGAAGTTGTCCGAAGACCATTGTGAGCGGGCTTTTCGGACCGAAAGACAGCGCAACGTGATTATCACACTGACGTCCGGAACGTTAGATTCCGCTGATGCGTTTAAGAGGAGCCGACCGACGCCAGCACGCTCCAAATCCAAGCCCCGAAGTCGAAACAAATCGATCGGAGTTTGAGAATTTAATGACACTCAAACAGGCATGCTCCTCGGAATACCAAGGAGCGCAAGGTGCGTT	ASV6	0	0	0	207	15405	0	37	0	16	15665	Fungi	Basidiomycota	Agaricomycetes	Atheliales	Atheliaceae	Piloderma
TTAAGTTCAGCGGGTAGTCCTACCTGATTTGAGGTCAAATTTGATATGAAGTTGTCCGAAGACCATTGTGAGCGGGCTTTTCGGACCGAAAGACAGCGCAACGTGATTATCACACTGACGTCCGGAACGTTAGATTCCGCTGATGCGTTTAAGAGGAGCCGACCGACACCAGCACGCTCCAAATCCAAGCCCCGAAGTCGAAACAAATCGATCGGAGTTTGAGAATTTAATGACACTCAAACAGGCATGCTCCTCGGAATACCAAGGAGCGCAAGGTGCGTT	ASV187	0	0	0	0	95	0	0	0	0	95	Fungi	Basidiomycota	Agaricomycetes	Atheliales	Atheliaceae	Piloderma
TTAAGTTCAGCGGGTAGTCCTACCTGATTTGAGGTCAAATTTGATATGAAGTTGTCCGAAGACCATTGTGAGCGGGCTTTTCGGACCGAAAGACAGCGCAACGTGATTATCACACTGACGTCCGGAACGTTAGATTCCGCTGATGCGTTTAAGAGGAGCCGACCGACGCCAGCACGCTCCAAATCCAAGCCCCGAAGTCGAAACAAATCGATTGGAGTTTGAGAATTTAATGACACTCAAACAGGCATGCTCCTCGGAATACCAAGGAGCGCAAGGTGCGTT	ASV192	0	0	0	0	93	0	0	0	0	93	Fungi	Basidiomycota	Agaricomycetes	Atheliales	Atheliaceae	Piloderma
TTAAGTTCAGCGGGTAGTCCTACCTGATTTGAGGTCAAATTTGATATGAAGTTGTCCGAAGACCATTGTGAGCGGGCTTTTCGGACCGAAAGACAGCGCAACGTGATTATCACACTGACGTCCGGAACGTTAGATTCCGCTGATGCGTTTAAGAGGAGCCGACCGACGCCAGCACGCTCCAAATCCAAGCCCCGAAGTCAAAACAAATCGATCGGAGTTTGAGAATTTAATGACACTCAAACAGGCATGCTCCTCGGAATACCAAGGAGCGCAAGGTGCGTT	ASV194	0	0	0	0	91	0	0	0	0	91	Fungi	Basidiomycota	Agaricomycetes	Atheliales	Atheliaceae	Piloderma
TTAAGTTCAGCGGGTAGTCCTACCTGATTTGAGGTCAAATTTGATATGAAGTTGTCCGAAGACCATTGTGAGCGGGCTTTTCGGACCGAAAGACAGCACAACGTGATTATCACACTGACGTCCGGAACGTTAGATTCCGCTGATGCGTTTAAGAGGAGCCGACCGACGCCAGCACGCTCCAAATCCAAGCCCCGAAGTCGAAACAAATCGATCGGAGTTTGAGAATTTAATGACACTCAAACAGGCATGCTCCTCGGAATACCAAGGAGCGCAAGGTGCGTT	ASV199	0	0	0	0	86	0	0	0	0	86	Fungi	Basidiomycota	Agaricomycetes	Atheliales	Atheliaceae	Piloderma
TTAAGTTCAGCGGGTAGTCCTACCTGATTTGAGGTCAAATTTGATATGAAGTTGTCCGAAGACCATTGTGAGCGGGCTTTTCGGACCGAAAGACAGCGCAACGTGATTATCACACTGACGCCCGGAACGTTAGATTCCGCTGATGCGTTTAAGAGGAGCCGACCGACGCCAGCACGCTCCAAATCCAAGCCCCGAAGTCGAAACAAATCGATCGGAGTTTGAGAATTTAATGACACTCAAACAGGCATGCTCCTCGGAATACCAAGGAGCGCAAGGTGCGTT	ASV207	0	0	0	0	80	0	0	0	0	80	Fungi	Basidiomycota	Agaricomycetes	Atheliales	Atheliaceae	Piloderma
TTAAGTTCAGCGGGTAGTCCTACCTGATTTGAGGTCAAATTTGATATGAAGTTGCCCGAAGACCATTGTGAGCGGGCTTTTCGGACCGAAAGACAGCGCAACGTGATTATCACACTGACGTCCGGAACGTTAGATTCCGCTGATGCGTTTAAGAGGAGCCGACCGACGCCAGCACGCTCCAAATCCAAGCCCCGAAGTCGAAACAAATCGATCGGAGTTTGAGAATTTAATGACACTCAAACAGGCATGCTCCTCGGAATACCAAGGAGCGCAAGGTGCGTT	ASV222	0	0	0	0	65	0	0	0	0	65	Fungi	Basidiomycota	Agaricomycetes	Atheliales	Atheliaceae	Piloderma
TTAAGTTCAGCGGGTAGTCCTACCTGATTTGAGGTCAAATTTGATATGAAGTTGTCCGAAGACCATTGTGAGCGGGCTTTTCGGACCGAAAGACAGCGCAACGTGATTATCACACTGACGTCCGGAACGTTAGATTCCGCTGATGCGTTTAAGAGGAGCCGACCGACGCCAGCACGCTCCAAATCCAAGCCCCGAAGTCGAAACAAATCGATCGGAGTTTGAGAATTTAATGACACTCAAACAGGCACGCTCCTCGGAATACCAAGGAGCGCAAGGTGCGTT	ASV223	0	0	0	0	64	0	0	0	0	64	Fungi	Basidiomycota	Agaricomycetes	Atheliales	Atheliaceae	Piloderma
TTAAGTTCAGCGGGTAGTCCTACCTGATTTGAGGTCAAATTTGATATGAAGTTGTCCGAAGACCATTGTGAGCGGGCTTTTCGGACCGAAAGACAGCGCAACGTGATTATCACACTGACGTCCGGAACGTTAGATTCCGCTGATGCGTTTAAGAGGAGCCGACCGACGCCAGCACGCTCCAAATCCAAGCCCCGAAGTCGAAACAAATCGATCGGAGTTTGAGAATTTAATGACACTCAAACAGGCATGCTCCTTGGAATACCAAGGAGCGCAAGGTGCGTT	ASV226	0	0	0	0	61	0	0	0	0	61	Fungi	Basidiomycota	Agaricomycetes	Atheliales	Atheliaceae	Piloderma
TTAAGTTCAGCGGGTAGTCCTACCTGATTTGAGGTCAAATTTGATATGAAGTTGTCCGAAGACCATTGTGAGCGGGCTTTTCGGACCGAAAGACAGCGCAACGTGATTATCACACTGACGTCCGGAACGTTAGATTCCGCTGATGCGTTTAAGAGGAGCCGACCGACGCCAGCACGCTCCAAATCCAAGCCCCGAAGTCGAAGCAAATCGATCGGAGTTTGAGAATTTAATGACACTCAAACAGGCATGCTCCTCGGAATACCAAGGAGCGCAAGGTGCGTT	ASV240	0	0	0	0	52	0	0	0	0	52	Fungi	Basidiomycota	Agaricomycetes	Atheliales	Atheliaceae	Piloderma
TTAAGTTCAGCGGGTAGTCCTACCTGATTTGAGGTCAAATTTGATATGAAGTTGTCCGAAGACCATTGTGAGCGGGCTTTTCGGACCGAAAGACAGCGCAACGTGATTATCACACTGACGTCCGGAACGTTAGATTCCGCTGATGCGTTTAAGAGGAGCCGACCGACGCCGGCACGCTCCAAATCCAAGCCCCGAAGTCGAAACAAATCGATCGGAGTTTGAGAATTTAATGACACTCAAACAGGCATGCTCCTCGGAATACCAAGGAGCGCAAGGTGCGTT	ASV241	0	0	0	0	52	0	0	0	0	52	Fungi	Basidiomycota	Agaricomycetes	Atheliales	Atheliaceae	Piloderma
TTAAGTTCAGCGGGTAGTCCTACCTGATTTGAGGTCAAATTTGATATGAAGTTGTCCGAAGACCATTGTGAGCGGGCTTTTCGGACCGAAAGACAGCGCAACGTGATTATCACACTGACGTCCGGAACGTTAGATTCCGCTGATGCGTTTAAGAGGAGCCGACCGACGCCAGCACGCTCCAAATCCAAGCCCCGAAGTCGAAACAAATCGATCGGGGTTTGAGAATTTAATGACACTCAAACAGGCATGCTCCTCGGAATACCAAGGAGCGCAAGGTGCGTT	ASV246	0	0	0	0	49	0	0	0	0	49	Fungi	Basidiomycota	Agaricomycetes	Atheliales	Atheliaceae	Piloderma
TTAAGTTCAGCGGGTAGTCCTACCTGATTTGAGGTCAAATTTGATATGGAGTTGTCCGAAGACCATTGTGAGCGGGCTTTTCGGACCGAAAGACAGCGCAACGTGATTATCACACTGACGTCCGGAACGTTAGATTCCGCTGATGCGTTTAAGAGGAGCCGACCGACGCCAGCACGCTCCAAATCCAAGCCCCGAAGTCGAAACAAATCGATCGGAGTTTGAGAATTTAATGACACTCAAACAGGCATGCTCCTCGGAATACCAAGGAGCGCAAGGTGCGTT	ASV249	0	0	0	0	48	0	0	0	0	48	Fungi	Basidiomycota	Agaricomycetes	Atheliales	Atheliaceae	Piloderma
TTAAGTTCAGCGGGTAGTCCTACCTGATTTGAGGTCAAATTTGATATGAAGTTGTCCGAAGACCATTGTGAGCGGGCTTTTCGGACCGAAGGACAGCGCAACGTGATTATCACACTGACGTCCGGAACGTTAGATTCCGCTGATGCGTTTAAGAGGAGCCGACCGACGCCAGCACGCTCCAAATCCAAGCCCCGAAGTCGAAACAAATCGATCGGAGTTTGAGAATTTAATGACACTCAAACAGGCATGCTCCTCGGAATACCAAGGAGCGCAAGGTGCGTT	ASV251	0	0	0	0	47	0	0	0	0	47	Fungi	Basidiomycota	Agaricomycetes	Atheliales	Atheliaceae	Piloderma
TTAAGTTCAGCGGGTAGTCCTACCTGATTTGAGGTCAAATTTGATATGAAGTTGTCCGAAGACCATTGTGAGCGGGCTTTTCGGGCCGAAAGACAGCGCAACGTGATTATCACACTGACGTCCGGAACGTTAGATTCCGCTGATGCGTTTAAGAGGAGCCGACCGACGCCAGCACGCTCCAAATCCAAGCCCCGAAGTCGAAACAAATCGATCGGAGTTTGAGAATTTAATGACACTCAAACAGGCATGCTCCTCGGAATACCAAGGAGCGCAAGGTGCGTT	ASV254	0	0	0	0	45	0	0	0	0	45	Fungi	Basidiomycota	Agaricomycetes	Atheliales	Atheliaceae	Piloderma
TTAAGTTCAGCGGGTAGTCCTACCTGATTTGAGGTCAAATTTGGTATGAAGTTGTCCGAAGACCATTGTGAGCGGGCTTTTCGGACCGAAAGACAGCGCAACGTGATTATCACACTGACGTCCGGAACGTTAGATTCCGCTGATGCGTTTAAGAGGAGCCGACCGACGCCAGCACGCTCCAAATCCAAGCCCCGAAGTCGAAACAAATCGATCGGAGTTTGAGAATTTAATGACACTCAAACAGGCATGCTCCTCGGAATACCAAGGAGCGCAAGGTGCGTT	ASV255	0	0	0	0	45	0	0	0	0	45	Fungi	Basidiomycota	Agaricomycetes	Atheliales	Atheliaceae	Piloderma
TTAAGTTCAGCGGGTAGTCCTACCTGATTTGAGGTCAAATTTGATATGAAGTTGTCCGAAGACCATTGTGAGCGGGCTTTTCGGACCGAAAGACAGCGCAACGTGATTATCACACTGACGTCCGGAACGTTAGATTCCGCTGATGCGTTTAAGAGGAGTCGACCGACGCCAGCACGCTCCAAATCCAAGCCCCGAAGTCGAAACAAATCGATCGGAGTTTGAGAATTTAATGACACTCAAACAGGCATGCTCCTCGGAATACCAAGGAGCGCAAGGTGCGTT	ASV258	0	0	0	0	43	0	0	0	0	43	Fungi	Basidiomycota	Agaricomycetes	Atheliales	Atheliaceae	Piloderma
TTAAGTTCAGCGGGTAGTCCTACCTGATTTGAGGTCAAATTTGATATGAAGTTGTCCGAAGACCACTGTGAGCGGGCTTTTCGGACCGAAAGACAGCGCAACGTGATTATCACACTGACGTCCGGAACGTTAGATTCCGCTGATGCGTTTAAGAGGAGCCGACCGACGCCAGCACGCTCCAAATCCAAGCCCCGAAGTCGAAACAAATCGATCGGAGTTTGAGAATTTAATGACACTCAAACAGGCATGCTCCTCGGAATACCAAGGAGCGCAAGGTGCGTT	ASV260	0	0	0	0	42	0	0	0	0	42	Fungi	Basidiomycota	Agaricomycetes	Atheliales	Atheliaceae	Piloderma
TTAAGTTCAGCGGGTAGTCCTACCTGATTTGAGGTCAAATTTGATATGAAGTTGTCCGAAGACCATTGTGAGCGGGCTTTTCGGACCGAAAGACAGCGCAACGTGATTATCACACTGACGTCCGGAACGTTAGATTCCGCTGATGCGTTTAAGGGGAGCCGACCGACGCCAGCACGCTCCAAATCCAAGCCCCGAAGTCGAAACAAATCGATCGGAGTTTGAGAATTTAATGACACTCAAACAGGCATGCTCCTCGGAATACCAAGGAGCGCAAGGTGCGTT	ASV261	0	0	0	0	42	0	0	0	0	42	Fungi	Basidiomycota	Agaricomycetes	Atheliales	Atheliaceae	Piloderma
TTAAGTTCAGCGGGTAGCCCTACCTGATTTGAGGTCAAATTTGATATGAAGTTGTCCGAAGACCATTGTGAGCGGGCTTTTCGGACCGAAAGACAGCGCAACGTGATTATCACACTGACGTCCGGAACGTTAGATTCCGCTGATGCGTTTAAGAGGAGCCGACCGACGCCAGCACGCTCCAAATCCAAGCCCCGAAGTCGAAACAAATCGATCGGAGTTTGAGAATTTAATGACACTCAAACAGGCATGCTCCTCGGAATACCAAGGAGCGCAAGGTGCGTT	ASV265	0	0	0	0	41	0	0	0	0	41	Fungi	Basidiomycota	Agaricomycetes	Atheliales	Atheliaceae	Piloderma
TTAAGTTCAGCGGGTAGTCCTACCTGATTTGAGGTCAAATTTGATATGAAGTTGTCCGAAGACCATTGTGAGCGGGCTTTTCGGACCGAAAGACAGCGCAACGTGATTATCACACTGACGTCCGGAACGTTAGATTCCGCTGATGCGTTTAAGAGGAGCCGACCGACGCCAGCACGCTCCAAATCCAAGCCCCGAGGTCGAAACAAATCGATCGGAGTTTGAGAATTTAATGACACTCAAACAGGCATGCTCCTCGGAATACCAAGGAGCGCAAGGTGCGTT	ASV266	0	0	0	0	41	0	0	0	0	41	Fungi	Basidiomycota	Agaricomycetes	Atheliales	Atheliaceae	Piloderma
TTAAGTTCAGCGGGTAGTCCTACCTGATTTGAGGTCAAATTTGATATGAAGTTGTCCGAAGACCATTGTGAGCGGGCTTTTCGGACCGAAAGACAGCGCAACGTGATTATCACACTGACGTCCGGAACGTTAGATTCCGCTGATGCGTTTAAGAGGAGCCGACCGACGCCAGCACGCTCCAAATCCAAGCCCCGAAGTCGAAACAAATCGATCGGAGTTTGAGAATTTAATGACACCCAAACAGGCATGCTCCTCGGAATACCAAGGAGCGCAAGGTGCGTT	ASV267	0	0	0	0	40	0	0	0	0	40	Fungi	Basidiomycota	Agaricomycetes	Atheliales	Atheliaceae	Piloderma
TTAAGTTCAGCGGGTAGTCCTACCTGATTTGAGGTCAAATTTGATATGAAGTTGTCCGAAGACCATTGTGAGCGGGCTTTTCGGACCGAAAGACAGCGCAACGTGATTATCGCACTGACGTCCGGAACGTTAGATTCCGCTGATGCGTTTAAGAGGAGCCGACCGACGCCAGCACGCTCCAAATCCAAGCCCCGAAGTCGAAACAAATCGATCGGAGTTTGAGAATTTAATGACACTCAAACAGGCATGCTCCTCGGAATACCAAGGAGCGCAAGGTGCGTT	ASV268	0	0	0	0	40	0	0	0	0	40	Fungi	Basidiomycota	Agaricomycetes	Atheliales	Atheliaceae	Piloderma
TTAAGTTCAGCGGGTAGTCCTACCTGATTTGAGGTCAAATTTGATATGAAATTGTCCGAAGACCATTGTGAGCGGGCTTTTCGGACCGAAAGACAGCGCAACGTGATTATCACACTGACGTCCGGAACGTTAGATTCCGCTGATGCGTTTAAGAGGAGCCGACCGACGCCAGCACGCTCCAAATCCAAGCCCCGAAGTCGAAACAAATCGATCGGAGTTTGAGAATTTAATGACACTCAAACAGGCATGCTCCTCGGAATACCAAGGAGCGCAAGGTGCGTT	ASV269	0	0	0	0	39	0	0	0	0	39	Fungi	Basidiomycota	Agaricomycetes	Atheliales	Atheliaceae	Piloderma
TTAAGTTCAGCGGGTAGTCCTACCTGATTTGAGGTCAAATTTGATATGAAGTTGTCCGAAGACCATTGTGAGCGGGCTTTTCGGACCGAAAGACAGCGCAACGTGATTATCATACTGACGTCCGGAACGTTAGATTCCGCTGATGCGTTTAAGAGGAGCCGACCGACGCCAGCACGCTCCAAATCCAAGCCCCGAAGTCGAAACAAATCGATCGGAGTTTGAGAATTTAATGACACTCAAACAGGCATGCTCCTCGGAATACCAAGGAGCGCAAGGTGCGTT	ASV270	0	0	0	0	39	0	0	0	0	39	Fungi	Basidiomycota	Agaricomycetes	Atheliales	Atheliaceae	Piloderma
TTAAGTTCAGCGGGTAGTCCTACCTGATTTGAGGTCAAATTTGATATGAAGTTGTCCGAAGACCATTGTGAGCGGGCTTTTCGGACCGAAAGACAGCGCAACGTGATTATCACACTGGCGTCCGGAACGTTAGATTCCGCTGATGCGTTTAAGAGGAGCCGACCGACGCCAGCACGCTCCAAATCCAAGCCCCGAAGTCGAAACAAATCGATCGGAGTTTGAGAATTTAATGACACTCAAACAGGCATGCTCCTCGGAATACCAAGGAGCGCAAGGTGCGTT	ASV274	0	0	0	0	38	0	0	0	0	38	Fungi	Basidiomycota	Agaricomycetes	Atheliales	Atheliaceae	Piloderma
TTAAGTTCAGCGGGTAGTCCTACCTGATTTGAGGTCAAATTTGATATGAAGTTGTCCGAAGACCATTGTGAGCGGGCTTTTCGGACCGAAAGACAGCGCAACGTGATTATCACACTGACGTCCGGAACGTTAGATTCCGCTGATGCGTTTAAGAGGAGCCGACCGACGCCAGCACGCCCCAAATCCAAGCCCCGAAGTCGAAACAAATCGATCGGAGTTTGAGAATTTAATGACACTCAAACAGGCATGCTCCTCGGAATACCAAGGAGCGCAAGGTGCGTT	ASV278	0	0	0	0	37	0	0	0	0	37	Fungi	Basidiomycota	Agaricomycetes	Atheliales	Atheliaceae	Piloderma
TTAAGTTCAGCGGGTAGTCCTACCTGATTTGAGGTCAAATTTGATATGAAGTTGTCCGAAGACCATTGTGAGCGGGCTTTTCGGACCGAAAGACAGCGCAACGTGATTATCACACTGACGTCCGGAACGTTAGATTCCGCTGATGCGTTTAAGAGGAGCCGACCGACGCCAGCACGCTCCAAATCCAAGCCCCGAAGTCGAAACAAATCGATCGGAGTTTGGGAATTTAATGACACTCAAACAGGCATGCTCCTCGGAATACCAAGGAGCGCAAGGTGCGTT	ASV279	0	0	0	0	37	0	0	0	0	37	Fungi	Basidiomycota	Agaricomycetes	Atheliales	Atheliaceae	Piloderma
TTAAGTTCAGCGGGTAGTCCTACCTGATTTGAGGTCAAATTTGATATGAAGTTGTCCGAAGACCATTGTGAGCGGGCTTTTCGGACCGAAAGACAGCGCAACGTGATCATCACACTGACGTCCGGAACGTTAGATTCCGCTGATGCGTTTAAGAGGAGCCGACCGACGCCAGCACGCTCCAAATCCAAGCCCCGAAGTCGAAACAAATCGATCGGAGTTTGAGAATTTAATGACACTCAAACAGGCATGCTCCTCGGAATACCAAGGAGCGCAAGGTGCGTT	ASV282	0	0	0	0	36	0	0	0	0	36	Fungi	Basidiomycota	Agaricomycetes	Atheliales	Atheliaceae	Piloderma
TTAAGTTCAGCGGGTAGTCCTACCTGATTTGAGGTCAAATTTGATATGAAGTTGTCCGAAGACCATTGTGAGCGGGCTTTTCGGACCGAAAGACAGCGCAACGTGATTATCACACTGACGTCCGGAACGTTAGATTCCGCTGATGCGTTTAAGAGGAGCCGACCGACGCCAGCACGCTCCAAATCCAAGCCCCGAAGTCGAAACAAATCGATCGGAGTTTGAGAATTTAATGACACTCAAACAGGCATGCCCCTCGGAATACCAAGGAGCGCAAGGTGCGTT	ASV283	0	0	0	0	36	0	0	0	0	36	Fungi	Basidiomycota	Agaricomycetes	Atheliales	Atheliaceae	Piloderma
TTAAGTTCAGCGGGTAGTCCTACCTGATTTGAGGTCAAATTTGATATGAAGTTGTCCGAAGACCATTGTGAGCGGGCTTTTCGGACCGAAAGACAGCGCAACGTGATTATCACACTGACGTCCGGAACGCTAGATTCCGCTGATGCGTTTAAGAGGAGCCGACCGACGCCAGCACGCTCCAAATCCAAGCCCCGAAGTCGAAACAAATCGATCGGAGTTTGAGAATTTAATGACACTCAAACAGGCATGCTCCTCGGAATACCAAGGAGCGCAAGGTGCGTT	ASV287	0	0	0	0	35	0	0	0	0	35	Fungi	Basidiomycota	Agaricomycetes	Atheliales	Atheliaceae	Piloderma
TTAAGTTCAGCGGGTAGTCCTACCTGATTTGAGGTCAAATTTGATATGAAGTTGTCCGAAGACCATTGTGAGCGGGCTTTTCGGACCGAAAGACAGCGCAACGTGATTATCACACTGACGTCCGGAACGTTAGGTTCCGCTGATGCGTTTAAGAGGAGCCGACCGACGCCAGCACGCTCCAAATCCAAGCCCCGAAGTCGAAACAAATCGATCGGAGTTTGAGAATTTAATGACACTCAAACAGGCATGCTCCTCGGAATACCAAGGAGCGCAAGGTGCGTT	ASV294	0	0	0	0	34	0	0	0	0	34	Fungi	Basidiomycota	Agaricomycetes	Atheliales	Atheliaceae	Piloderma
TTAAGTTCAGCGGGTAGTCCTACCTGATTTGAGGTCAAATTTGATATGAAGTTGTCCGAAGACCATTGTGAGCGGGCTTTTCGGACCGAAAGACAGCGCAACGTGATTATCACACTGACGTCCGGAGCGTTAGATTCCGCTGATGCGTTTAAGAGGAGCCGACCGACGCCAGCACGCTCCAAATCCAAGCCCCGAAGTCGAAACAAATCGATCGGAGTTTGAGAATTTAATGACACTCAAACAGGCATGCTCCTCGGAATACCAAGGAGCGCAAGGTGCGTT	ASV295	0	0	0	0	34	0	0	0	0	34	Fungi	Basidiomycota	Agaricomycetes	Atheliales	Atheliaceae	Piloderma
TTAAGTTCAGCGGGTAGTCCTACCTGATTTGAGGTCAAATTTGATATGAGGTTGTCCGAAGACCATTGTGAGCGGGCTTTTCGGACCGAAAGACAGCGCAACGTGATTATCACACTGACGTCCGGAACGTTAGATTCCGCTGATGCGTTTAAGAGGAGCCGACCGACGCCAGCACGCTCCAAATCCAAGCCCCGAAGTCGAAACAAATCGATCGGAGTTTGAGAATTTAATGACACTCAAACAGGCATGCTCCTCGGAATACCAAGGAGCGCAAGGTGCGTT	ASV296	0	0	0	0	34	0	0	0	0	34	Fungi	Basidiomycota	Agaricomycetes	Atheliales	Atheliaceae	Piloderma
TTAAGTTCAGCGGGTAGTCCTACCTGATTTGAGGTCAAATTTGATATGAAGTTGTCCGAAGACCATTGTGAGCGGGCTTTTCGGACCGAAAGACGGCGCAACGTGATTATCACACTGACGTCCGGAACGTTAGATTCCGCTGATGCGTTTAAGAGGAGCCGACCGACGCCAGCACGCTCCAAATCCAAGCCCCGAAGTCGAAACAAATCGATCGGAGTTTGAGAATTTAATGACACTCAAACAGGCATGCTCCTCGGAATACCAAGGAGCGCAAGGTGCGTT	ASV303	0	0	0	0	33	0	0	0	0	33	Fungi	Basidiomycota	Agaricomycetes	Atheliales	Atheliaceae	Piloderma
TTAAGTTCAGCGGGTAGTCCTACCTGACTTGAGGTCAAATTTGATATGAAGTTGTCCGAAGACCATTGTGAGCGGGCTTTTCGGACCGAAAGACAGCGCAACGTGATTATCACACTGACGTCCGGAACGTTAGATTCCGCTGATGCGTTTAAGAGGAGCCGACCGACGCCAGCACGCTCCAAATCCAAGCCCCGAAGTCGAAACAAATCGATCGGAGTTTGAGAATTTAATGACACTCAAACAGGCATGCTCCTCGGAATACCAAGGAGCGCAAGGTGCGTT	ASV306	0	0	0	0	32	0	0	0	0	32	Fungi	Basidiomycota	Agaricomycetes	Atheliales	Atheliaceae	Piloderma
TTAAGTTCAGCGGGTAGTCCTACCTGATTTGAGGTCAAATTTGATATGAAGTTGTCCGAAGACCATTGTGAGCGGGCCTTTCGGACCGAAAGACAGCGCAACGTGATTATCACACTGACGTCCGGAACGTTAGATTCCGCTGATGCGTTTAAGAGGAGCCGACCGACGCCAGCACGCTCCAAATCCAAGCCCCGAAGTCGAAACAAATCGATCGGAGTTTGAGAATTTAATGACACTCAAACAGGCATGCTCCTCGGAATACCAAGGAGCGCAAGGTGCGTT	ASV307	0	0	0	0	32	0	0	0	0	32	Fungi	Basidiomycota	Agaricomycetes	Atheliales	Atheliaceae	Piloderma
TTAAGTTCAGCGGGTAGTCCTACCTGATTTGAGGTCAAATTTGATATGAAGTTGTCCGAAGACCATTGTGAGCGGGCTTTTCGGACCGAAAGACAGCGCAACGTGATTATCACACTGACGTCCGGAACGTTAGATTCCGCTGATGCGTTTAAGAGGAGCCGACCGACGCCAGCACGCTCCAAATCCAAGCCCCGAAGTCGAAACAAATCGATCGGAGCTTGAGAATTTAATGACACTCAAACAGGCATGCTCCTCGGAATACCAAGGAGCGCAAGGTGCGTT	ASV308	0	0	0	0	32	0	0	0	0	32	Fungi	Basidiomycota	Agaricomycetes	Atheliales	Atheliaceae	Piloderma
TTAAGTTCAGCGGGTAGTCCTACCTGATTTGAGGTCAAATTTGATATGAAGTTGTCCGAAGACCATTGTGAGCGGGCTTTTCGGACCGAAAGACAGCGCAACGTGATTATCACACTGACGTCCGGAACGTTAGATTCCGCTGATGCGTTTAAGAGGAGCCGACCGACGCCAGCACGCTCCAAATCCAAGCCCCGAAGTCGAAACAAATCGATCGGAGTTTGAGAATTTAATGACACTCAAGCAGGCATGCTCCTCGGAATACCAAGGAGCGCAAGGTGCGTT	ASV309	0	0	0	0	32	0	0	0	0	32	Fungi	Basidiomycota	Agaricomycetes	Atheliales	Atheliaceae	Piloderma
TTAAGTTCAGCGGGTAGTCCTACCTGATTTGAGGTCAAATTTGATATGAAGTTGTCCGAAGACCATTGTGAGCGGGCTTTTCGGACCGAAAGACAGCGCAACGTGATTATCACACTGACGTCCGGAACGTTAGATTCCGCTGATGCGTTTAAGAGGAGCCGACCGACGCCAGCACGCTCCAAATCCAAGCCCCGAAGTCGAAACAAATCGATCGGAGTTTGAGAATTTAATGACGCTCAAACAGGCATGCTCCTCGGAATACCAAGGAGCGCAAGGTGCGTT	ASV310	0	0	0	0	32	0	0	0	0	32	Fungi	Basidiomycota	Agaricomycetes	Atheliales	Atheliaceae	Piloderma
TTAAGTTCAGCGGGTAGTCCTACCTGATTTGAGGTCAAATTTGATATGAAGTTGTCCGAAGACCATTGTGAGCGGGCTTTTCGGACCGAAAGACAGCGCAACGTGATTATCACACTGACGTCCGGAACGTTAGATTCCGCTGATGCGTTTAAGAGGAGCCGACCGACGCCAGCACGCTCCAAATCCAAGCCCCGAAGTCGAAACAAATCGATCGGAGTTTGAGAATTTAATGGCACTCAAACAGGCATGCTCCTCGGAATACCAAGGAGCGCAAGGTGCGTT	ASV311	0	0	0	0	32	0	0	0	0	32	Fungi	Basidiomycota	Agaricomycetes	Atheliales	Atheliaceae	Piloderma
TTAAGTTCAGCGGGTAGTCCTACCTGATTTGAGGTCAAATTTGATATGAAGTTGTCCGAAGACCATTGTGAGCGGGCTTTTCGGACCGAAAGACAGCGCAACGTGATTATCACACTGACGTCCGGAACGTTAGATTCCGCTGATGCGTTTAAGAGGAGCCGGCCGACGCCAGCACGCTCCAAATCCAAGCCCCGAAGTCGAAACAAATCGATCGGAGTTTGAGAATTTAATGACACTCAAACAGGCATGCTCCTCGGAATACCAAGGAGCGCAAGGTGCGTT	ASV312	0	0	0	0	32	0	0	0	0	32	Fungi	Basidiomycota	Agaricomycetes	Atheliales	Atheliaceae	Piloderma
TTAAGTTCAGCGGGTAGTCCTACCTGATTTGAGGTCAAATTTGATATGAAGTTGTCCGAAGACCATTGTGAGCGGGCTTTTCGGACCGAAAGACAGCGCAACGTGATTATCACACTGACGTCCGGGACGTTAGATTCCGCTGATGCGTTTAAGAGGAGCCGACCGACGCCAGCACGCTCCAAATCCAAGCCCCGAAGTCGAAACAAATCGATCGGAGTTTGAGAATTTAATGACACTCAAACAGGCATGCTCCTCGGAATACCAAGGAGCGCAAGGTGCGTT	ASV313	0	0	0	0	32	0	0	0	0	32	Fungi	Basidiomycota	Agaricomycetes	Atheliales	Atheliaceae	Piloderma
TTAAGTTCAGCGGGTAGTCCTACCTGATTTGAGGTCAAATTTGATATGAAGTTGTCCGAAGACCATTGTGAGCGGGCTTTTCGGACCGAAAGACAGCGCAACGTGATTATCACACTGACGTCCGGAACGTTAGATTCCGCTGATGCGTTTAAGAGGAGCCGACCGACGCCAGCACACTCCAAATCCAAGCCCCGAAGTCGAAACAAATCGATCGGAGTTTGAGAATTTAATGACACTCAAACAGGCATGCTCCTCGGAATACCAAGGAGCGCAAGGTGCGTT	ASV316	0	0	0	0	31	0	0	0	0	31	Fungi	Basidiomycota	Agaricomycetes	Atheliales	Atheliaceae	Piloderma
TTAAGTTCAGCGGGTAGTCCTACCTGATTTGAGGTCAAATTTGATATGAAGTTGTCCGAAGACCATTGTGAGCGGGCTTTTCGGACCGAAAGACAGCGCAGCGTGATTATCACACTGACGTCCGGAACGTTAGATTCCGCTGATGCGTTTAAGAGGAGCCGACCGACGCCAGCACGCTCCAAATCCAAGCCCCGAAGTCGAAACAAATCGATCGGAGTTTGAGAATTTAATGACACTCAAACAGGCATGCTCCTCGGAATACCAAGGAGCGCAAGGTGCGTT	ASV317	0	0	0	0	31	0	0	0	0	31	Fungi	Basidiomycota	Agaricomycetes	Atheliales	Atheliaceae	Piloderma
TTAAGTTCAGCGGGTAGTCCTACCTGATTTGAGGTCAAATTTGATATGAAGTTGTCCGAAGACCATTGTGAGCGGGCTTTTCGGACCGAAAGACAGCGCAACGTGATTATCACACTGACGTCCGGAACGTTAGATTCCGCTGATGCGTTTAAGAGGAGCCGACCGACGCCAGCACGCTCCAAATCCAAGCCCCGAAGTCGAGACAAATCGATCGGAGTTTGAGAATTTAATGACACTCAAACAGGCATGCTCCTCGGAATACCAAGGAGCGCAAGGTGCGTT	ASV327	0	0	0	0	30	0	0	0	0	30	Fungi	Basidiomycota	Agaricomycetes	Atheliales	Atheliaceae	Piloderma
TTAAGTTCAGCGGGTAGTCCTACCTGATTTGAGGTCAAATTTGATATGAAGTTGTCCGAAGACCATTGTGAGCGGGCTTTTCGGACCGAAAGACAGCGCAACGTGATTATCACACTGACGTCCGGAACGTTAGATTCCGCTGATGCGTTTAAGAGGAGCCGACCGACGCCAGCACGCTCCAAATCCAAGCCCCGAAGCCGAAACAAATCGATCGGAGTTTGAGAATTTAATGACACTCAAACAGGCATGCTCCTCGGAATACCAAGGAGCGCAAGGTGCGTT	ASV334	0	0	0	0	29	0	0	0	0	29	Fungi	Basidiomycota	Agaricomycetes	Atheliales	Atheliaceae	Piloderma
TTAAGTTCAGCGGGTAGTCCTACCTGATTTGAGGTCAAATTTGATATGAAGTTGTCCGAAGACCATTGCGAGCGGGCTTTTCGGACCGAAAGACAGCGCAACGTGATTATCACACTGACGTCCGGAACGTTAGATTCCGCTGATGCGTTTAAGAGGAGCCGACCGACGCCAGCACGCTCCAAATCCAAGCCCCGAAGTCGAAACAAATCGATCGGAGTTTGAGAATTTAATGACACTCAAACAGGCATGCTCCTCGGAATACCAAGGAGCGCAAGGTGCGTT	ASV340	0	0	0	0	28	0	0	0	0	28	Fungi	Basidiomycota	Agaricomycetes	Atheliales	Atheliaceae	Piloderma
TTAAGTTCAGCGGGTAGTCCTACCTGATTTGAGGTCAAATTTGATATGAAGTTGTCCGAAGACCATTGTGAGCGGGCTTTTCGGACCGAAAGACAGCGCAACGTGATTATCACACTGACGTCCGGAACGTTAGATTCCGCTGATGCGCTTAAGAGGAGCCGACCGACGCCAGCACGCTCCAAATCCAAGCCCCGAAGTCGAAACAAATCGATCGGAGTTTGAGAATTTAATGACACTCAAACAGGCATGCTCCTCGGAATACCAAGGAGCGCAAGGTGCGTT	ASV341	0	0	0	0	28	0	0	0	0	28	Fungi	Basidiomycota	Agaricomycetes	Atheliales	Atheliaceae	Piloderma
TTAAGTTCAGCGGGTAGTCCTACCTGATTTGAGGTCAAATTTGATATGAAGTTGTCCGAAGACCATTGTGAGCGGGCTTTTCGGACCGAAAGACAGCGCAACGTGATTATCACACTGACGTCCGGAACGTTAGATTCCGCTGATGCGTCTAAGAGGAGCCGACCGACGCCAGCACGCTCCAAATCCAAGCCCCGAAGTCGAAACAAATCGATCGGAGTTTGAGAATTTAATGACACTCAAACAGGCATGCTCCTCGGAATACCAAGGAGCGCAAGGTGCGTT	ASV345	0	0	0	0	27	0	0	0	0	27	Fungi	Basidiomycota	Agaricomycetes	Atheliales	Atheliaceae	Piloderma
TTAAGTTCAGCGGGTAGTCCTACCTGATTTGAGGTCAAATTTGATATGAAGTTGTCCGAAGACCATTGTGAGCGGGCTTTTCGGACCGAAAGACAGCGCAACGTGATTATCACACTGACGTCCGGAACGTTAGATTCCGCTGATGCGTTTAAGAGGAGCCGACCGACGCCAGCACGCTCCAAATCCAAGCCCCGAAGTCGAAACAAATCGATCGGAGTTTGAGAATTTAATGACACTCAAACAGGCATGCTCCTCGGGATACCAAGGAGCGCAAGGTGCGTT	ASV346	0	0	0	0	27	0	0	0	0	27	Fungi	Basidiomycota	Agaricomycetes	Atheliales	Atheliaceae	Piloderma
TTAAGTTCAGCGGGTAGTCCTACCTGATTTGAGGTCAAATTTGATATGAAGTTGTCCGAAGACCATTGTGAGCGGGCTTTTCGGACCGAAAGACAGCGCAACGTGATTATCACACTGACGTCCGGAACGTTAGATTCCGCTGATGCGTTTAAGAGGAGCCGACCGACGCCAGCACGCTCCAAATCCAAGCCCCGAAGTCGAAACAAATCGATCGGAGTTTGAGGATTTAATGACACTCAAACAGGCATGCTCCTCGGAATACCAAGGAGCGCAAGGTGCGTT	ASV347	0	0	0	0	27	0	0	0	0	27	Fungi	Basidiomycota	Agaricomycetes	Atheliales	Atheliaceae	Piloderma
TTAAGTTCAGCGGGTAGTCCTACCTGATTTGAGGTCAAATTTGATATGAAGTTGTCCGAAGACCATTGTGAGCGGGCTTTTCGGACCGAAAGACAGCGCAACGTGATTATCACACTGACGTCCGGAACGTTAGATTCCGCTGATGCGTTTAAGAGGAGCCGACCGACGCCAGCACGCTCCAAATCCAAGCCCCGAAGTCGAAACAAATCGATCGGAGTTTGAGAATTTAATGACACTCAAACAGGCATGCTCCTCGGAATACCGAGGAGCGCAAGGTGCGTT	ASV349	0	0	0	0	26	0	0	0	0	26	Fungi	Basidiomycota	Agaricomycetes	Atheliales	Atheliaceae	Piloderma
TTAAGTTCAGCGGGTAGTCCTACCTGATTTGAGGTCAAATTTGATATGAAGTTGTCCGAAGGCCATTGTGAGCGGGCTTTTCGGACCGAAAGACAGCGCAACGTGATTATCACACTGACGTCCGGAACGTTAGATTCCGCTGATGCGTTTAAGAGGAGCCGACCGACGCCAGCACGCTCCAAATCCAAGCCCCGAAGTCGAAACAAATCGATCGGAGTTTGAGAATTTAATGACACTCAAACAGGCATGCTCCTCGGAATACCAAGGAGCGCAAGGTGCGTT	ASV350	0	0	0	0	26	0	0	0	0	26	Fungi	Basidiomycota	Agaricomycetes	Atheliales	Atheliaceae	Piloderma
TTAAGTTCAGCGGGTAGTCCTACCTGATTTGAGGTCAAATTTGATATGAAGTTGTCCGAAGACCATTGTGAGCGGGCTTTTCGGACCGAAAGGCAGCGCAACGTGATTATCACACTGACGTCCGGAACGTTAGATTCCGCTGATGCGTTTAAGAGGAGCCGACCGACGCCAGCACGCTCCAAATCCAAGCCCCGAAGTCGAAACAAATCGATCGGAGTTTGAGAATTTAATGACACTCAAACAGGCATGCTCCTCGGAATACCAAGGAGCGCAAGGTGCGTT	ASV369	0	0	0	0	23	0	0	0	0	23	Fungi	Basidiomycota	Agaricomycetes	Atheliales	Atheliaceae	Piloderma
TTAAGTTCAGCGGGTAGTCCTACCTGATTTGAGGTCAAATTTGATATGAAGTTGTCCGAAGACCATTGTGAGTGGGCTTTTCGGACCGAAAGACAGCGCAACGTGATTATCACACTGACGTCCGGAACGTTAGATTCCGCTGATGCGTTTAAGAGGAGCCGACCGACGCCAGCACGCTCCAAATCCAAGCCCCGAAGTCGAAACAAATCGATCGGAGTTTGAGAATTTAATGACACTCAAACAGGCATGCTCCTCGGAATACCAAGGAGCGCAAGGTGCGTT	ASV370	0	0	0	0	23	0	0	0	0	23	Fungi	Basidiomycota	Agaricomycetes	Atheliales	Atheliaceae	Piloderma
TTAAGTTCAGCGGGTAGTCCTACCTGATTTGAGGTCAAATTTGATATGAAGTTGTCCGAAGACCATTGTGAGCGGGCTTTTCGGACCGAAAGACAGCGCAACGTGATTATCACACTGACGTCCGGAACGTTAGATTCCGCTGATGCGTTTAAGAGGAGCCGACCGACGCCAGCACGCTCCAAATCCAAGCCCCGAAGTCGAAACAAATCGATCGGAGTTTGAGAATTTAATGACACTCAAACAAGCATGCTCCTCGGAATACCAAGGAGCGCAAGGTGCGTT	ASV378	0	0	0	0	22	0	0	0	0	22	Fungi	Basidiomycota	Agaricomycetes	Atheliales	Atheliaceae	Piloderma
TTAAGTTCAGCGGGTAGTCCTACCTGATTTGAGGTCAAATTTGATATGAAGTTGTCCGAAGACCATTGTGAGCGGGCTTTTCGGACCGAAAGACAGCGCAACGTGATTATCACACTGACGTCCGGAACGTTAGATTCCGCTGATGCGTTTAAGAGGAGCCGACCGACGCCAGCACGCTCCAAATCCAAGCCCCGAAGTCGAAACAAATCGATCGGAGTTTGAGAATTTAATGACACTCAAACAGGCGTGCTCCTCGGAATACCAAGGAGCGCAAGGTGCGTT	ASV379	0	0	0	0	22	0	0	0	0	22	Fungi	Basidiomycota	Agaricomycetes	Atheliales	Atheliaceae	Piloderma
TTAAGTTCAGCGGGTAGTCCTACCTGATTTGAGGTCAAATTTGATATGAAGTTGTCCGAAGACCATTGTGAGCGGGCTTTTCGGACCGAAAGACAGCGCAACGTGATTATCACACTGACGTCCGGAACGTTAGATTCCGCTGATGCGTTTAAGAGGAGCCGACCGACGCCAGCACGCTCCAAATCCAAGCCCCGAAGTCGAAACAAATCGATCGGAGTTTGAGAATTTAATGACACTCAAACAGGCATGCTCCCCGGAATACCAAGGAGCGCAAGGTGCGTT	ASV383	0	0	0	0	21	0	0	0	0	21	Fungi	Basidiomycota	Agaricomycetes	Atheliales	Atheliaceae	Piloderma
TTAAGTTCAGCGGGTAGTCCTACCTGATTTGAGGTCAAATTTGATATGAAGTTGTCCGAAGACCATTGTGAGCGGGCTTTTCGGACCGAAAGACAGCGCAACGTGATTATCACACTGACGTCCGGAACGTTAGATTCCGCTGATGCGTTTAAGAGGAGCCGACCGACGCCAGCACGCTCCAAATCCAAGCCCCGAAGTCGAAACAAATCGATCGGAGTTTGAGAATTTAATGACACTCAAACAGGCATGCTCCTCGGAGTACCAAGGAGCGCAAGGTGCGTT	ASV384	0	0	0	0	21	0	0	0	0	21	Fungi	Basidiomycota	Agaricomycetes	Atheliales	Atheliaceae	Piloderma
TTAAGTTCAGCGGGTAGTCCTACCTGATTTGAGGTCAAATTTGATATGAAGTTGTCCGAAGACCATTGTGAGCGGGCTTTTCGGACCGAAAGACAGCGCAACGTGATTATCACACTGACGTCCGGAACGTTAGATTCCGCTGATGCGTTTAAGAGGAGCCGACCGACGCCAGCACGCTCCAAATCCAAGCCCCGAAGTCGGAACAAATCGATCGGAGTTTGAGAATTTAATGACACTCAAACAGGCATGCTCCTCGGAATACCAAGGAGCGCAAGGTGCGTT	ASV385	0	0	0	0	21	0	0	0	0	21	Fungi	Basidiomycota	Agaricomycetes	Atheliales	Atheliaceae	Piloderma
TTAAGTTCAGCGGGTAGTCCTACCTGATTTGAGGTCAAATTTGATATGAAGTTGTCCGAGGACCATTGTGAGCGGGCTTTTCGGACCGAAAGACAGCGCAACGTGATTATCACACTGACGTCCGGAACGTTAGATTCCGCTGATGCGTTTAAGAGGAGCCGACCGACGCCAGCACGCTCCAAATCCAAGCCCCGAAGTCGAAACAAATCGATCGGAGTTTGAGAATTTAATGACACTCAAACAGGCATGCTCCTCGGAATACCAAGGAGCGCAAGGTGCGTT	ASV386	0	0	0	0	21	0	0	0	0	21	Fungi	Basidiomycota	Agaricomycetes	Atheliales	Atheliaceae	Piloderma
TTAAGTTCAGCGGGTAGTCCTACCTGATTTGAGGTCAAATTTGATATGAAGTTGTCCGAAGACCATTGTGAGCGGGCTTTTCGGACCGAAAGACAGCGCAACGTGATTATCACACTGACGTCCGGAACGTTAGATTCCGCTGATGCGTTTAAGAGGAGCCGACCGACGCCAGCACGCTCCAAATCCAAGCCCCGAAGTCGAAACAAATCGACCGGAGTTTGAGAATTTAATGACACTCAAACAGGCATGCTCCTCGGAATACCAAGGAGCGCAAGGTGCGTT	ASV388	0	0	0	0	20	0	0	0	0	20	Fungi	Basidiomycota	Agaricomycetes	Atheliales	Atheliaceae	Piloderma
TTAAGTTCAGCGGGTAGTCCTACCTGATTTGAGGTCAAATTTGATATGAAGTTGTCCGAAGACCATTGTGAGCGGGCTTTTCGGACCGAAAGACAGCGCAACGTGATTATCACACTGACGTCCGGAACGTTAGATTCCGCTGGTGCGTTTAAGAGGAGCCGACCGACGCCAGCACGCTCCAAATCCAAGCCCCGAAGTCGAAACAAATCGATCGGAGTTTGAGAATTTAATGACACTCAAACAGGCATGCTCCTCGGAATACCAAGGAGCGCAAGGTGCGTT	ASV389	0	0	0	0	20	0	0	0	0	20	Fungi	Basidiomycota	Agaricomycetes	Atheliales	Atheliaceae	Piloderma
TTAAGTTCAGCGGGTAGTCCTACCTGATTTGGGGTCAAATTTGATATGAAGTTGTCCGAAGACCATTGTGAGCGGGCTTTTCGGACCGAAAGACAGCGCAACGTGATTATCACACTGACGTCCGGAACGTTAGATTCCGCTGATGCGTTTAAGAGGAGCCGACCGACGCCAGCACGCTCCAAATCCAAGCCCCGAAGTCGAAACAAATCGATCGGAGTTTGAGAATTTAATGACACTCAAACAGGCATGCTCCTCGGAATACCAAGGAGCGCAAGGTGCGTT	ASV390	0	0	0	0	20	0	0	0	0	20	Fungi	Basidiomycota	Agaricomycetes	Atheliales	Atheliaceae	Piloderma
TTAAGTTCAGCGGGTAGTCCTACCTGATTTGAGGTCAAATTTGATATGAAGTTGTCCGAAGACCATTGTGAGCGGGCTTTTCGGACCGAAAGACAGCGCAACGTGATTACCACACTGACGTCCGGAACGTTAGATTCCGCTGATGCGTTTAAGAGGAGCCGACCGACGCCAGCACGCTCCAAATCCAAGCCCCGAAGTCGAAACAAATCGATCGGAGTTTGAGAATTTAATGACACTCAAACAGGCATGCTCCTCGGAATACCAAGGAGCGCAAGGTGCGTT	ASV395	0	0	0	0	19	0	0	0	0	19	Fungi	Basidiomycota	Agaricomycetes	Atheliales	Atheliaceae	Piloderma
TTAAGTTCAGCGGGTAGTCCTACCTGATTTGAGGTCAAATTTGATATGAAGTTGTCCGAAGACCATTGTGAGCGGGCTTTTCGGACCGAAAGACAGCGCAACGTGATTATCACACTGACGTCCGGAACGTTAGATTCCGCTGATGCGTTTAAGAGGAGCCGACCGACGCCAGCACGCTCCAAATCCAAGCCCCGAAGTCGAAACAAATCGATCGGAGTTTGAGAATTTAATGACACTCAAACAGACATGCTCCTCGGAATACCAAGGAGCGCAAGGTGCGTT	ASV396	0	0	0	0	19	0	0	0	0	19	Fungi	Basidiomycota	Agaricomycetes	Atheliales	Atheliaceae	Piloderma
TTAAGTTCAGCGGGTAGTCCTACCTGATTTGAGGTCAAATTTGATATGAAGTTGTCCGAAGACCATTGTGAGCGGGCTTTTCGGACCGAAAGACAGCGCAACGTGATTATCACACTGACGTCCGGAACGTTAGATTCCGCTGATGCGTTTAAGAGGAGCCGACCGACGCCAGCACGCTCCAAATCCAAGCCCCGAAGTCGAAACAAATCGATCGGAGTTTGAGAATTTAATGACACTCAGACAGGCATGCTCCTCGGAATACCAAGGAGCGCAAGGTGCGTT	ASV397	0	0	0	0	19	0	0	0	0	19	Fungi	Basidiomycota	Agaricomycetes	Atheliales	Atheliaceae	Piloderma
TTAAGTTCAGCGGGTAGTCCTACCTGATTTGAGGTCAAATTTGATATGAAGTTGTCCGAAGACCGTTGTGAGCGGGCTTTTCGGACCGAAAGACAGCGCAACGTGATTATCACACTGACGTCCGGAACGTTAGATTCCGCTGATGCGTTTAAGAGGAGCCGACCGACGCCAGCACGCTCCAAATCCAAGCCCCGAAGTCGAAACAAATCGATCGGAGTTTGAGAATTTAATGACACTCAAACAGGCATGCTCCTCGGAATACCAAGGAGCGCAAGGTGCGTT	ASV398	0	0	0	0	19	0	0	0	0	19	Fungi	Basidiomycota	Agaricomycetes	Atheliales	Atheliaceae	Piloderma
TTAAGTTCAGCGGGTAGTCCTACCTGATTTGAGGTCAAATTTGATGTGAAGTTGTCCGAAGACCATTGTGAGCGGGCTTTTCGGACCGAAAGACAGCGCAACGTGATTATCACACTGACGTCCGGAACGTTAGATTCCGCTGATGCGTTTAAGAGGAGCCGACCGACGCCAGCACGCTCCAAATCCAAGCCCCGAAGTCGAAACAAATCGATCGGAGTTTGAGAATTTAATGACACTCAAACAGGCATGCTCCTCGGAATACCAAGGAGCGCAAGGTGCGTT	ASV399	0	0	0	0	19	0	0	0	0	19	Fungi	Basidiomycota	Agaricomycetes	Atheliales	Atheliaceae	Piloderma
TTAAGTTCAGCGGGTAGTCCTACCCGATTTGAGGTCAAATTTGATATGAAGTTGTCCGAAGACCATTGTGAGCGGGCTTTTCGGACCGAAAGACAGCGCAACGTGATTATCACACTGACGTCCGGAACGTTAGATTCCGCTGATGCGTTTAAGAGGAGCCGACCGACGCCAGCACGCTCCAAATCCAAGCCCCGAAGTCGAAACAAATCGATCGGAGTTTGAGAATTTAATGACACTCAAACAGGCATGCTCCTCGGAATACCAAGGAGCGCAAGGTGCGTT	ASV400	0	0	0	0	18	0	0	0	0	18	Fungi	Basidiomycota	Agaricomycetes	Atheliales	Atheliaceae	Piloderma
TTAAGTTCAGCGGGTAGTCCTACCTGATTTGAGGTCAAATTTGATATGAAGTTGTCCGAAGACCATTGTGAGCGGGCTTTTCGGACCGAAAGACAGCGCAACGTGATTATCACACTGACGTCCGGAACGTTAGATTCCGCTGATGCGTTTAAGAGGAGCCGACCGACGCCAGCACGCTCCAAATCCAAGCCCCGAAGTCGAAACAAATCGATCGGAGTTTGAGAACTTAATGACACTCAAACAGGCATGCTCCTCGGAATACCAAGGAGCGCAAGGTGCGTT	ASV401	0	0	0	0	18	0	0	0	0	18	Fungi	Basidiomycota	Agaricomycetes	Atheliales	Atheliaceae	Piloderma
TTAAGTTCAGCGGGTAGTCCTACCTGATTTGAGGTCAAATTTGATATGAAGTTGTCCGAAGACCATTGTGAGCGGGCTTTTCGGACCGAAAGACAGCGCAACGTGATTATCACACTGACGTCCGGAACGTTAGATTCCGCTGATGCGTTTAGGAGGAGCCGACCGACGCCAGCACGCTCCAAATCCAAGCCCCGAAGTCGAAACAAATCGATCGGAGTTTGAGAATTTAATGACACTCAAACAGGCATGCTCCTCGGAATACCAAGGAGCGCAAGGTGCGTT	ASV402	0	0	0	0	18	0	0	0	0	18	Fungi	Basidiomycota	Agaricomycetes	Atheliales	Atheliaceae	Piloderma
TTAAGTTCAGCGGGTAGTCCTACCTGATTTGAGGCCAAATTTGATATGAAGTTGTCCGAAGACCATTGTGAGCGGGCTTTTCGGACCGAAAGACAGCGCAACGTGATTATCACACTGACGTCCGGAACGTTAGATTCCGCTGATGCGTTTAAGAGGAGCCGACCGACGCCAGCACGCTCCAAATCCAAGCCCCGAAGTCGAAACAAATCGATCGGAGTTTGAGAATTTAATGACACTCAAACAGGCATGCTCCTCGGAATACCAAGGAGCGCAAGGTGCGTT	ASV405	0	0	0	0	17	0	0	0	0	17	Fungi	Basidiomycota	Agaricomycetes	Atheliales	Atheliaceae	Piloderma
TTAAGTTCAGCGGGTAGTCCTACCTGATTTGAGGTCAAATTTGATATGAAGTTGTCCGAAGACCATTGTGAGCGGGCTTCTCGGACCGAAAGACAGCGCAACGTGATTATCACACTGACGTCCGGAACGTTAGATTCCGCTGATGCGTTTAAGAGGAGCCGACCGACGCCAGCACGCTCCAAATCCAAGCCCCGAAGTCGAAACAAATCGATCGGAGTTTGAGAATTTAATGACACTCAAACAGGCATGCTCCTCGGAATACCAAGGAGCGCAAGGTGCGTT	ASV408	0	0	0	0	16	0	0	0	0	16	Fungi	Basidiomycota	Agaricomycetes	Atheliales	Atheliaceae	Piloderma
TTAAGTTCAGCGGGTAGTCCTACCTGATTTGAGGTCAAATTTGATATGAAGTTGTCCGAAGACCATTGTGAGCGGGCTTTTCGGACCGAAAGACAGCGCAACGTGATTATCACACTGACGTCCGGAACGTTAGATTCCGCTGATGCGTTTAAGAGGAGCCGACCGACGCCAGCACGCTCCAAATCCAAGCCCCGAAGTCGAAACAAATCGATCGGAGTTTGAGAATCTAATGACACTCAAACAGGCATGCTCCTCGGAATACCAAGGAGCGCAAGGTGCGTT	ASV411	0	0	0	0	15	0	0	0	0	15	Fungi	Basidiomycota	Agaricomycetes	Atheliales	Atheliaceae	Piloderma
TTAAGTTCAGCGGGTAGTCCTACCTGATTTGAGGTCAAATTTGATATGAAGTTGTCCGAAGACCATTGTGAGCGGGCTTTTCGGACCGAAAGACAGCGCAACGTGATTATCACACTGACGTCCGGAACGTTAGATTCCGCTGATGCGTTTAAGAGGAGCCGACCGACGCCAGCACGCTCCAAATCCAAGCCCCGAAGTCGAAACAAATCGATCGGAGTTTGAGAATTTAATGACACTCAAACGGGCATGCTCCTCGGAATACCAAGGAGCGCAAGGTGCGTT	ASV412	0	0	0	0	15	0	0	0	0	15	Fungi	Basidiomycota	Agaricomycetes	Atheliales	Atheliaceae	Piloderma
TTAAGTTCAGCGGGTAGTCCTACCTGATTTGAGGTCAAATTTGATATGAAGTTGTCCGAAGACCATTGTGAGCGGGCTTTTCGGACCGAAAGACAGCGCAACGTGATTATCACACTGACGTCCGGAACGTTAGATTCCGCTGATGCGTTTAAGAGGAGCCGACCGACGCCAGCACGCTCCAAGTCCAAGCCCCGAAGTCGAAACAAATCGATCGGAGTTTGAGAATTTAATGACACTCAAACAGGCATGCTCCTCGGAATACCAAGGAGCGCAAGGTGCGTT	ASV413	0	0	0	0	15	0	0	0	0	15	Fungi	Basidiomycota	Agaricomycetes	Atheliales	Atheliaceae	Piloderma
TTAAGTTCAGCGGGTAGTCCTACCTGATTTGAGGTCAAATTTGATATGAAGTTGTCCGAAGACCATTGTGGGCGGGCTTTTCGGACCGAAAGACAGCGCAACGTGATTATCACACTGACGTCCGGAACGTTAGATTCCGCTGATGCGTTTAAGAGGAGCCGACCGACGCCAGCACGCTCCAAATCCAAGCCCCGAAGTCGAAACAAATCGATCGGAGTTTGAGAATTTAATGACACTCAAACAGGCATGCTCCTCGGAATACCAAGGAGCGCAAGGTGCGTT	ASV416	0	0	0	0	14	0	0	0	0	14	Fungi	Basidiomycota	Agaricomycetes	Atheliales	Atheliaceae	Piloderma
TTAAGTTCAGCGGGTAGTCCTACCTGATTTGAGGTCAAATTTGATATGAAGTTGTCCGAAGACCATTGTGAGCGGGCTTTTCGGACCGAAAGACAGCGCAACGTGATTATCACACTGACGTCCGGAACGTTAGATTCCGCTGATGCGTTTAAGAGGAGCCGACCGACGCCAGCACGCTCCAAACCCAAGCCCCGAAGTCGAAACAAATCGATCGGAGTTTGAGAATTTAATGACACTCAAACAGGCATGCTCCTCGGAATACCAAGGAGCGCAAGGTGCGTT	ASV422	0	0	0	0	13	0	0	0	0	13	Fungi	Basidiomycota	Agaricomycetes	Atheliales	Atheliaceae	Piloderma
TTAAGTTCAGCGGGTAGTCCTACCTGATTTGAGGTCAAATTTGATATGAAGTTGTCCGAAGACCATTGTGAGCGGGCTTTTCGGACCGAAAGACAGCGCAACGTGATTATCACACTGACGTCCGGAACGTTAGATTCCGCTGATGCGTTTAAGAGGAGCCGACCGACGCCAGCACGCTCCAAATCCAAGCCCCGAAGTCGAAACAAATCGATCGGAGTTTGAGAATTTAATGACACTCAAACAGGCATGCTCCTCGGAATACCAGGGAGCGCAAGGTGCGTT	ASV423	0	0	0	0	13	0	0	0	0	13	Fungi	Basidiomycota	Agaricomycetes	Atheliales	Atheliaceae	Piloderma
TTAAGTTCAGCGGGTAGTCCTACCTGATTTGAGGTCAAATTTGATATGAAGTTGTCCGAAGACCATTGTGAGCGGGCTTTTCGGACCGAAAGACAGCGCAACGTGATTATCACGCTGACGTCCGGAACGTTAGATTCCGCTGATGCGTTTAAGAGGAGCCGACCGACGCCAGCACGCTCCAAATCCAAGCCCCGAAGTCGAAACAAATCGATCGGAGTTTGAGAATTTAATGACACTCAAACAGGCATGCTCCTCGGAATACCAAGGAGCGCAAGGTGCGTT	ASV424	0	0	0	0	13	0	0	0	0	13	Fungi	Basidiomycota	Agaricomycetes	Atheliales	Atheliaceae	Piloderma
TTAAGTTCAGCGGGTAGTCCTACCTGATTTGAGGTCAAATTTGATATGAAGTTGTCCGAAGACCATTGTGAGCGGGCTTTTCGGACCGAGAGACAGCGCAACGTGATTATCACACTGACGTCCGGAACGTTAGATTCCGCTGATGCGTTTAAGAGGAGCCGACCGACGCCAGCACGCTCCAAATCCAAGCCCCGAAGTCGAAACAAATCGATCGGAGTTTGAGAATTTAATGACACTCAAACAGGCATGCTCCTCGGAATACCAAGGAGCGCAAGGTGCGTT	ASV425	0	0	0	0	13	0	0	0	0	13	Fungi	Basidiomycota	Agaricomycetes	Atheliales	Atheliaceae	Piloderma
TTAAGTTCAGCGGGTAGTCCTACCTGATTTGAGGTCAAATTTGATATGAAGTTGTCCGAAGACCATTGTGAGCGGGCTTTTCGGACCGAAAGACAGCGCAACGTGATTATCACACTGACGTCCGGAACGTTAGACTCCGCTGATGCGTTTAAGAGGAGCCGACCGACGCCAGCACGCTCCAAATCCAAGCCCCGAAGTCGAAACAAATCGATCGGAGTTTGAGAATTTAATGACACTCAAACAGGCATGCTCCTCGGAATACCAAGGAGCGCAAGGTGCGTT	ASV428	0	0	0	0	12	0	0	0	0	12	Fungi	Basidiomycota	Agaricomycetes	Atheliales	Atheliaceae	Piloderma
TTAAGTTCAGCGGGTAGTCCTACCTGATTTGAGGTCAAATTTGATATGAAGTTGTCCGAAGACCATTGTGAGCGGGCTTTTCGGACCGAAAGACAGCGCAACGTGATTATCACACTGACGTCCGGAACGTTAGATTCCGCTGACGCGTTTAAGAGGAGCCGACCGACGCCAGCACGCTCCAAATCCAAGCCCCGAAGTCGAAACAAATCGATCGGAGTTTGAGAATTTAATGACACTCAAACAGGCATGCTCCTCGGAATACCAAGGAGCGCAAGGTGCGTT	ASV429	0	0	0	0	12	0	0	0	0	12	Fungi	Basidiomycota	Agaricomycetes	Atheliales	Atheliaceae	Piloderma
TTAAGTTCAGCGGGTAGTCCTACCTGATTTGAGGTCAAATTTGATATGAAGTTGTCCGAAGACCATTGTGAGCGGGCTTTTCGGACCGAAAGACAGCGCAACGTGATTATCACACTGACGTCCGGAACGTTAGATTCCGCTGATGCGTTTAAGAGGAGCCGACCGACGCCAGCACGCTCCAAATCCAGGCCCCGAAGTCGAAACAAATCGATCGGAGTTTGAGAATTTAATGACACTCAAACAGGCATGCTCCTCGGAATACCAAGGAGCGCAAGGTGCGTT	ASV431	0	0	0	0	11	0	0	0	0	11	Fungi	Basidiomycota	Agaricomycetes	Atheliales	Atheliaceae	Piloderma
TTAAGTTCAGCGGGTAGTCCTACCTGATTTGAGGTCAAATTTGATATGAAGTTGTCCGAAGACCATTGTGAGCGGGCTTTTCGGACCGAAAGACAGCGCAACGTGATTATCACACTGACGTCCGGAACGTTAGATTCCGCTGATGCGTTTAAGAGGGGCCGACCGACGCCAGCACGCTCCAAATCCAAGCCCCGAAGTCGAAACAAATCGATCGGAGTTTGAGAATTTAATGACACTCAAACAGGCATGCTCCTCGGAATACCAAGGAGCGCAAGGTGCGTT	ASV432	0	0	0	0	11	0	0	0	0	11	Fungi	Basidiomycota	Agaricomycetes	Atheliales	Atheliaceae	Piloderma
TTAAGTTCAGCGGGTAGTCCTACCTGATCTGAGGTCAAATTTGATATGAAGTTGTCCGAAGACCATTGTGAGCGGGCTTTTCGGACCGAAAGACAGCGCAACGTGATTATCACACTGACGTCCGGAACGTTAGATTCCGCTGATGCGTTTAAGAGGAGCCGACCGACGCCAGCACGCTCCAAATCCAAGCCCCGAAGTCGAAACAAATCGATCGGAGTTTGAGAATTTAATGACACTCAAACAGGCATGCTCCTCGGAATACCAAGGAGCGCAAGGTGCGTT	ASV437	0	0	0	0	8	0	0	0	0	8	Fungi	Basidiomycota	Agaricomycetes	Atheliales	Atheliaceae	Piloderma
TTAAGTTCAGCGGGTATCCCTACCTGATCCGAGGTCAACCTTGAGAAAGATTTAACGGCCGTCGCCACCCGATCTCACCGCGAATAGTTGCCACAACGCTTAGAGACGGGTCGCTCAGCCGGAAAGACTTCAAGGCGCGCGGTGACCCGCGACGCCCAATACCAAGCCAGGCTTGAGTGGTGAAATGACGCTCGAACAGGCATGCCCTTCGGAATACCAAAGGGCGCAATGTGCGTT	ASV136	0	0	0	214	0	0	0	0	0	214	Fungi	Ascomycota	Dothideomycetes	Capnodiales	Mycosphaerellaceae	Pseudocercospora
TTAAGTTCAGCGGGTATCCCTACCTGATCCGAGGTCAACCTGAAAAAAATTGGGGGTTGATGGCAAGCACACAACCGGACCTCCAGAGCGAGAAGAATTACTACGCTCGGAGCCGGATGGCACCGCCACTGACTTTAGGGCCCGCCGGGGCGGCGGGGCCCAACACCAAGCAGAGCTTGAGGGTTGTAATGACGCTCGGACAGGCATGCCCCCCGGAATACCAGGGGGCGCAATGTGCGTT	ASV176	0	0	0	0	0	22	89	0	0	111	Fungi	Ascomycota	Leotiomycetes	Leotiomycetes_ord_Incertae_sedis	Pseudeurotiaceae	Pseudogymnoascus
TTAAGTTCAGCGGGTAGTCCTACCTGATTTGAGATCTAATCTTAAAATGTAGACATTCTGATTAGAAGCTTCCTTTAACCCAACCCGGCTCTAGTCCGAAGACTAGAATTCCTCAGCGAATAGTCTATTACGCCAAGTCAATCCGAAGTTCGATTGCGGATGCTAATGCATTACGAACGAGCTAGACCGTAAAGGCCAGCAGCGCTCAGAAACCAAACACCTCTTCAATCATTAAGAAAGAGGAGGGTTGAAGTATTCATGACACTCAAACAGGCATGCTCCACGGAATACCATGGAGCGCAAGGTGCGTT	ASV297	0	0	0	0	0	0	0	0	34	34	Fungi	Basidiomycota	Microbotryomycetes	Sporidiobolales	Sporidiobolaceae	Rhodotorula
TTAAGTTCAGCGGGTAATCCTACCTGATTTGAGGCCAGAGCATTGAATATGGTTTTCCGTCATGCGACGGGGCTGTAAGCAGACCAAGCAACCCGAGTCCGGCCAGCAGGGGCGCACCCACAAGTGGGCTTGCCTCGCTGTCCTCAGCGAATGACTTATCACGCTGAGTGGAACCGGTTACAGGAAGGGTCCAGCTAATGCATTTGGGGTGAGCCATACAAGATGGCAGGGCACCCACATCCAAACCCAAGCCCAGGCTTTTGTTTCAAAACCTGAGGGGTTTGAGGGATTCATGACACTCAAACAGGCATGCTCCTCGGAATACCAAGGAGCGCAAGGTGCGTT	ASV433	0	11	0	0	0	0	0	0	0	11	Fungi	Basidiomycota	Exobasidiomycetes	Robbauerales	Robbaueraceae	Robbauera
TTAAGTTCAGCGGGTACTCCTACCTGATTTGAGGTCAAACTTTAAGAACATTGTTCGCCTAGACGCTCTCTTCTTATCGATAACGTTCCAATACGCTCAGTATAAAAAAGATTAGCCGCAGTTGGTAAAACCTAAAACGACCGTACTTGCATTATACCTCAAGCACGCAGAGAAACCTCTCTTTGGAAAAAAAAACATCCAATGAAAAGGCCAGCAATTTCAAGTTAACTCCAAAGAGTATCACTCACTACCAAACAGAATGTTTGAGAAGGAAATGACGCTCAAACAGGCATGCCCCCTGGAATACCAAGGGGCGCAATGTGCGTT	ASV147	0	0	0	183	0	0	0	0	0	183	Fungi	Ascomycota	Saccharomycetes	Saccharomycetales	Saccharomycetaceae	Saccharomyces
TTAAGTTCAGCGGGTATCCCTACCTGATCCGAGGTCAACCTTTGATAAAGATTTAACGGCCGGCCCATCAACTCCCACCGCGAGGTTTGCACGACGCTTTAGGGACAGACGGTCCAGCCGGGGAGACTTTAAGGCGCGCGGGCGAGGCCCGCGACGCCCAATACCAAGCCAGGCTTGAGGGGTGTAATGACGCTCGGACAGGCATGCCCCCCGGAATACCAGGGGGCGCAATGTGCGTT	ASV230	0	0	0	58	0	0	0	0	0	58	Fungi	Ascomycota	Dothideomycetes	Capnodiales	Mycosphaerellaceae	Stenella
TTAAGTTCAGCGGGTAATCCTACCTGATTTGAGGCCAGAGATGTAAAGAATGGGTCGAAGTAGAACTTCTCGCCGGGTTCGAAGCAGACTTCTCGTTCCTTAAGCAGTCATTGACCCACCGATGCAATTTTATCACATCAAGTGGAAACTACCAAGAGTCGGATAGTCCAGCTAATCTCTTTGAGGCCAGCTACGGTTAAGCAGCAAAGGCCCACAACCAAATCCAAGCAATGAATTTTACAAAACATTGGGATTTGAGGGATTCATGACACTCAAACAGGCATGCTCCTCGGAATACCAAGGAGCGCAAGGTGCGTT	ASV364	0	0	0	24	0	0	0	0	0	24	Fungi	Basidiomycota	Exobasidiomycetes	Microstromatales	Microstromatales_fam_Incertae_sedis	Sympodiomycopsis
TTAAGTTCAGCGGGTAACCCTACCTGATCCGAGGTCAACCGAAGGTAGACGGGCCCCGAAGGGTCGCCTGGAGGAAGACCAGCGCCGACGAGTCCGTCCCGAGCGGGTGACAAAGCCCCATACGCTCGAGGACCCGACGCGGCGCCGCCACTGCCTTTGGGGCGTGTCCCCGGGGGGACAACACCCAACACCCAGCCGGGCTGGAGGGCAGAAATGACGCTCGGACAGGCATGCCCCCCGGAATGCCAGGGGGCGCAATGTGCGTT	ASV3	0	11042	7247	0	4251	10354	3360	25	11952	48231	Fungi	Ascomycota	Eurotiomycetes	Eurotiales	Trichocomaceae	Talaromyces
TTAAGTTCAGCGGGTAACCCTACCTGATCCGAGGTCAACCGAAGGTAGACGGGCCCCGAAGGGTCGCCTGGAGGAAGACCAGCGCCGACGAGTCCGCCCCGAGCGGGTGACAAAGCCCCATACGCTCGAGGACCCGACGCGGCGCCGCCACTGCCTTTGGGGCGTGTCCCCGGGGGGACAACACCCAACACCCAGCCGGGCTGGAGGGCAGAAATGACGCTCGGACAGGCATGCCCCCCGGAATGCCAGGGGGCGCAATGTGCGTT	ASV200	0	23	21	0	0	16	0	0	25	85	Fungi	Ascomycota	Eurotiomycetes	Eurotiales	Trichocomaceae	Talaromyces
TTAAGTTCAGCGGGTAACCCTACCTGATCCGAGGTCAACCGAAGGTAGACGGGCCCCGAAGGGTCGCCTAGAGGAAGACCAGCGCCGACGAGTCCGTCCCAAGCGGGTGACAAAGCCCCATACGCTCGAGGACCCGACGCGGCGCCGCCACTGCCTTTGGGGCGTGTCCCCGGGGGGACAACACCCAACACCCAGCCGGGCTGGAGGGCAGAAATGACGCTCGGACAGGCATGCCCCCCGGAATGCCAGGGGGCGCAATGTGCGTT	ASV211	0	0	0	0	75	0	0	0	0	75	Fungi	Ascomycota	Eurotiomycetes	Eurotiales	Trichocomaceae	Talaromyces
TTAAGTTCAGCGGGTAACCCTACCTGATCCGAGGTCAACCGAAGGTAGACGGGCCCCGAAGGGTCGCCTGGAGGAAGACCAGCGCCGACGAGTCCGTCCCGAGCGGGTGACAAAGCCCCATACGCTCGAGGACCCGACGCGGCGCCGCCACTGCCTTTGGGGCGTGTCCCCGGGGGGACAACACCCAACACCCAGCCGGGCTGGGGGGCAGAAATGACGCTCGGACAGGCATGCCCCCCGGAATGCCAGGGGGCGCAATGTGCGTT	ASV239	0	16	0	0	18	0	0	0	19	53	Fungi	Ascomycota	Eurotiomycetes	Eurotiales	Trichocomaceae	Talaromyces
TTAAGTTCGGCGGGTAACCCTACCTGATCCGAGGTCAACCGAAGGTAGACGGGCCCCGAAGGGTCGCCTGGAGGAAGACCAGCGCCGACGAGTCCGTCCCGAGCGGGTGACAAAGCCCCATACGCTCGAGGACCCGACGCGGCGCCGCCACTGCCTTTGGGGCGTGTCCCCGGGGGGACAACACCCAACACCCAGCCGGGCTGGAGGGCAGAAATGACGCTCGGACAGGCATGCCCCCCGGAATGCCAGGGGGCGCAATGTGCGTT	ASV244	0	16	15	0	0	0	0	0	19	50	Fungi	Ascomycota	Eurotiomycetes	Eurotiales	Trichocomaceae	Talaromyces
TTAAGTTCAGCGGGTAACCCTACCTGATCCGGGGTCAACCGAAGGTAGACGGGCCCCGAAGGGTCGCCTGGAGGAAGACCAGCGCCGACGAGTCCGTCCCGAGCGGGTGACAAAGCCCCATACGCTCGAGGACCCGACGCGGCGCCGCCACTGCCTTTGGGGCGTGTCCCCGGGGGGACAACACCCAACACCCAGCCGGGCTGGAGGGCAGAAATGACGCTCGGACAGGCATGCCCCCCGGAATGCCAGGGGGCGCAATGTGCGTT	ASV256	0	16	0	0	0	15	0	0	14	45	Fungi	Ascomycota	Eurotiomycetes	Eurotiales	Trichocomaceae	Talaromyces
TTAAGTTCAGCGGGTAACCCTACCTGATCCGAGGTCAACCGAAGGTAGACGGGCCCCGAAGGGTCGCCTGGAGGAAGACCAGCGCCGACGAGTCCGTCCCGAGCGGGTGACAAAGCCCCATACGCCCGAGGACCCGACGCGGCGCCGCCACTGCCTTTGGGGCGTGTCCCCGGGGGGACAACACCCAACACCCAGCCGGGCTGGAGGGCAGAAATGACGCTCGGACAGGCATGCCCCCCGGAATGCCAGGGGGCGCAATGTGCGTT	ASV259	0	27	0	0	0	0	0	0	16	43	Fungi	Ascomycota	Eurotiomycetes	Eurotiales	Trichocomaceae	Talaromyces
TTAAGTTCAGCGGGTAACCCTACCTGATCCGAGGTCAACCGAAGGTAGGCGGGCCCCGAAGGGTCGCCTGGAGGAAGACCAGCGCCGACGAGTCCGTCCCGAGCGGGTGACAAAGCCCCATACGCTCGAGGACCCGACGCGGCGCCGCCACTGCCTTTGGGGCGTGTCCCCGGGGGGACAACACCCAACACCCAGCCGGGCTGGAGGGCAGAAATGACGCTCGGACAGGCATGCCCCCCGGAATGCCAGGGGGCGCAATGTGCGTT	ASV262	0	20	0	0	0	12	0	0	10	42	Fungi	Ascomycota	Eurotiomycetes	Eurotiales	Trichocomaceae	Talaromyces
TTAAGTTCAGCGGGTAACCCTACCTGGTCCGAGGTCAACCGAAGGTAGACGGGCCCCGAAGGGTCGCCTGGAGGAAGACCAGCGCCGACGAGTCCGTCCCGAGCGGGTGACAAAGCCCCATACGCTCGAGGACCCGACGCGGCGCCGCCACTGCCTTTGGGGCGTGTCCCCGGGGGGACAACACCCAACACCCAGCCGGGCTGGAGGGCAGAAATGACGCTCGGACAGGCATGCCCCCCGGAATGCCAGGGGGCGCAATGTGCGTT	ASV263	0	14	8	0	0	9	0	0	11	42	Fungi	Ascomycota	Eurotiomycetes	Eurotiales	Trichocomaceae	Talaromyces
TTAAGTTCAGCGGGTAACCCTACCTGATCCGAGGTCAACCGAGGGTAGACGGGCCCCGAAGGGTCGCCTGGAGGAAGACCAGCGCCGACGAGTCCGTCCCGAGCGGGTGACAAAGCCCCATACGCTCGAGGACCCGACGCGGCGCCGCCACTGCCTTTGGGGCGTGTCCCCGGGGGGACAACACCCAACACCCAGCCGGGCTGGAGGGCAGAAATGACGCTCGGACAGGCATGCCCCCCGGAATGCCAGGGGGCGCAATGTGCGTT	ASV271	0	7	0	0	0	14	0	0	18	39	Fungi	Ascomycota	Eurotiomycetes	Eurotiales	Trichocomaceae	Talaromyces
TTAAGTTCAGCGGGTAACCCTACCTGATCCGAGGTCAACCGAAGGTAGACGGGCCCCGAAGGGTCGCCTGGAGGAAGACCAGCGCCGACGAGTCCGTCCCGAGCGGGTGACAAAGCCCCATACGCTCGGGGACCCGACGCGGCGCCGCCACTGCCTTTGGGGCGTGTCCCCGGGGGGACAACACCCAACACCCAGCCGGGCTGGAGGGCAGAAATGACGCTCGGACAGGCATGCCCCCCGGAATGCCAGGGGGCGCAATGTGCGTT	ASV280	0	0	0	0	0	17	0	0	20	37	Fungi	Ascomycota	Eurotiomycetes	Eurotiales	Trichocomaceae	Talaromyces
TTAAGTTCAGCGGGTAACCCTACCTGATCCGAGGTCAACCGAAGGTAGACGGGCCCCGAGGGGTCGCCTGGAGGAAGACCAGCGCCGACGAGTCCGTCCCGAGCGGGTGACAAAGCCCCATACGCTCGAGGACCCGACGCGGCGCCGCCACTGCCTTTGGGGCGTGTCCCCGGGGGGACAACACCCAACACCCAGCCGGGCTGGAGGGCAGAAATGACGCTCGGACAGGCATGCCCCCCGGAATGCCAGGGGGCGCAATGTGCGTT	ASV284	0	7	0	0	0	16	0	0	13	36	Fungi	Ascomycota	Eurotiomycetes	Eurotiales	Trichocomaceae	Talaromyces
TTAAGTTCAGCGGGTAACCCTACCTGATCCGAGGTCAACCGAAGGTAGACGGGCCCCGAAGGGTCGCCTGGAGGAAGACCAGCGCCGACGAGTCCGTCCCGAGCGGGTGACAAAGCCCCATACGCTCGAGGACCCGACGCGGCGCCGCCACTGCCTTTGGGGCGTGCCCCCGGGGGGACAACACCCAACACCCAGCCGGGCTGGAGGGCAGAAATGACGCTCGGACAGGCATGCCCCCCGGAATGCCAGGGGGCGCAATGTGCGTT	ASV288	0	20	0	0	0	0	0	0	15	35	Fungi	Ascomycota	Eurotiomycetes	Eurotiales	Trichocomaceae	Talaromyces
TTAAGTTCAGCGGGTAACCCTACCTGATCCGAGGTCAACCGAAGGTAGACGGGCCCCGAAGGGTCGCCTGGAGGAAGACCAGCGCCGACGAGTCCGTCCCGAGCGGGTGGCAAAGCCCCATACGCTCGAGGACCCGACGCGGCGCCGCCACTGCCTTTGGGGCGTGTCCCCGGGGGGACAACACCCAACACCCAGCCGGGCTGGAGGGCAGAAATGACGCTCGGACAGGCATGCCCCCCGGAATGCCAGGGGGCGCAATGTGCGTT	ASV318	0	17	0	0	0	14	0	0	0	31	Fungi	Ascomycota	Eurotiomycetes	Eurotiales	Trichocomaceae	Talaromyces
TTAAGTTCAGCGGGTAACCCCACCTGATCCGAGGTCAACCGAAGGTAGACGGGCCCCGAAGGGTCGCCTGGAGGAAGACCAGCGCCGACGAGTCCGTCCCGAGCGGGTGACAAAGCCCCATACGCTCGAGGACCCGACGCGGCGCCGCCACTGCCTTTGGGGCGTGTCCCCGGGGGGACAACACCCAACACCCAGCCGGGCTGGAGGGCAGAAATGACGCTCGGACAGGCATGCCCCCCGGAATGCCAGGGGGCGCAATGTGCGTT	ASV319	0	12	0	0	19	0	0	0	0	31	Fungi	Ascomycota	Eurotiomycetes	Eurotiales	Trichocomaceae	Talaromyces
TTAAGTTCAGCGGGTAACCCTACCTGATCCGAGGTCAACCGAAGGTAGACGGGCCCCGAAGGGTCGCCTGGAGGAAGGCCAGCGCCGACGAGTCCGTCCCGAGCGGGTGACAAAGCCCCATACGCTCGAGGACCCGACGCGGCGCCGCCACTGCCTTTGGGGCGTGTCCCCGGGGGGACAACACCCAACACCCAGCCGGGCTGGAGGGCAGAAATGACGCTCGGACAGGCATGCCCCCCGGAATGCCAGGGGGCGCAATGTGCGTT	ASV328	0	17	13	0	0	0	0	0	0	30	Fungi	Ascomycota	Eurotiomycetes	Eurotiales	Trichocomaceae	Talaromyces
TTAAGTTCAGCGGGTAACCCTACCTGATCCGAGGCCAACCGAAGGTAGACGGGCCCCGAAGGGTCGCCTGGAGGAAGACCAGCGCCGACGAGTCCGTCCCGAGCGGGTGACAAAGCCCCATACGCTCGAGGACCCGACGCGGCGCCGCCACTGCCTTTGGGGCGTGTCCCCGGGGGGACAACACCCAACACCCAGCCGGGCTGGAGGGCAGAAATGACGCTCGGACAGGCATGCCCCCCGGAATGCCAGGGGGCGCAATGTGCGTT	ASV329	0	14	0	0	0	0	0	0	16	30	Fungi	Ascomycota	Eurotiomycetes	Eurotiales	Trichocomaceae	Talaromyces
TTAAGTTCAGCGGGTAACCCTACCTGATCCGAGGTCAACCGAAGGTAGACGGGCCCCGAAGGGTCGCCTGGAGGAAGACCAGCGCCGACGAGTCCGTCCCGGGCGGGTGACAAAGCCCCATACGCTCGAGGACCCGACGCGGCGCCGCCACTGCCTTTGGGGCGTGTCCCCGGGGGGACAACACCCAACACCCAGCCGGGCTGGAGGGCAGAAATGACGCTCGGACAGGCATGCCCCCCGGAATGCCAGGGGGCGCAATGTGCGTT	ASV335	0	20	0	0	0	0	0	0	9	29	Fungi	Ascomycota	Eurotiomycetes	Eurotiales	Trichocomaceae	Talaromyces
TTAAGTTCAGCGGGTAACCCTACCTGATCCGAGGTCAACCGAAGGTAGACGGGCCCCGAAGGGTCGCCTGGAGGAAGACCAGCGCCGACGAGTCCGTCCCGAGCGGGTGACAAAGCCCCATACGCTCGAGGACCCGACGCGGCGCCGCCACTGCCTTTGGGGCGTGTCCCCGGGGGGACAACACCCAACACCCAGCCGGGCTGGAGGGCAGAAATGACGTTCGGACAGGCATGCCCCCCGGAATGCCAGGGGGCGCAATGTGCGTT	ASV342	0	0	0	0	28	0	0	0	0	28	Fungi	Ascomycota	Eurotiomycetes	Eurotiales	Trichocomaceae	Talaromyces
TTAAGTTCAGCGGGTAACCCTACCTGATCCGAGGTCAACCGAAGGTAGACGGGCCCCGAAGGGTCGCCTGGAGGAAGACCAGCGCCGACGGGTCCGTCCCGAGCGGGTGACAAAGCCCCATACGCTCGAGGACCCGACGCGGCGCCGCCACTGCCTTTGGGGCGTGTCCCCGGGGGGACAACACCCAACACCCAGCCGGGCTGGAGGGCAGAAATGACGCTCGGACAGGCATGCCCCCCGGAATGCCAGGGGGCGCAATGTGCGTT	ASV348	0	10	0	0	0	0	0	0	17	27	Fungi	Ascomycota	Eurotiomycetes	Eurotiales	Trichocomaceae	Talaromyces
TTAAGTTCAGCGGGTAACCCTACCTGATCCGAGGTCAACCGAAGGTAGACGGGCCCCGAAGGGTCGCCTGGAGGAGGACCAGCGCCGACGAGTCCGTCCCGAGCGGGTGACAAAGCCCCATACGCTCGAGGACCCGACGCGGCGCCGCCACTGCCTTTGGGGCGTGTCCCCGGGGGGACAACACCCAACACCCAGCCGGGCTGGAGGGCAGAAATGACGCTCGGACAGGCATGCCCCCCGGAATGCCAGGGGGCGCAATGTGCGTT	ASV357	0	0	0	0	0	12	0	0	13	25	Fungi	Ascomycota	Eurotiomycetes	Eurotiales	Trichocomaceae	Talaromyces
TTAAGTTCAGCGGGTAACCCTACCTGATCCGAGGTCAACCGAAGGTAGACGGGCCCCGAAGGGTCGCCTGGAGGAAGACCAGCGCCGACGAGTCCGTCCCGAGCGGGTGACAAAGCCCCATACGCTCGAGGACCCGACGCGGCGCCGCCACTGCCTTTGGGGCGTGTCCCCGGGGGGACAACACCCAACACCCAGCCGGGCTGGAGGGCAGAAATGGCGCTCGGACAGGCATGCCCCCCGGAATGCCAGGGGGCGCAATGTGCGTT	ASV365	0	0	0	0	0	0	0	0	24	24	Fungi	Ascomycota	Eurotiomycetes	Eurotiales	Trichocomaceae	Talaromyces
TTAAGTTCAGCGGGTAACCCTACCTGATCCGAGGTCAACCGAAGGTAGACGGGCCCCGAAGGGTCGCCTGGAGGAAGACCAGCGCCGACGAGTCCGTCCCGAGCGGGTGACAAAGCCCCATACGCTCGAGGGCCCGACGCGGCGCCGCCACTGCCTTTGGGGCGTGTCCCCGGGGGGACAACACCCAACACCCAGCCGGGCTGGAGGGCAGAAATGACGCTCGGACAGGCATGCCCCCCGGAATGCCAGGGGGCGCAATGTGCGTT	ASV371	0	13	0	0	0	0	0	0	10	23	Fungi	Ascomycota	Eurotiomycetes	Eurotiales	Trichocomaceae	Talaromyces
TTAAGTTCAGCGGGTAACCCTACCTGATCCGAGGTCAACCGAAGGTAGACGGGCCCCGAAGGGTCGCCTGGAGGAAGACCAGCGCCGACGAGTCCGTCCCGAGCGGGTGACAAAGCCCCATACGCTCGAGGACCCGACGCGGCGCCGCCACCGCCTTTGGGGCGTGTCCCCGGGGGGACAACACCCAACACCCAGCCGGGCTGGAGGGCAGAAATGACGCTCGGACAGGCATGCCCCCCGGAATGCCAGGGGGCGCAATGTGCGTT	ASV403	0	0	0	0	0	0	0	0	18	18	Fungi	Ascomycota	Eurotiomycetes	Eurotiales	Trichocomaceae	Talaromyces
TTAAGTTCAGCGGGTAACCCTACCTGATCCGAGGTCAACCGAAGGTAGACGGGCCCCGAAGGGTCGCCTGGAGGAAGACCAGCGCCGACGAGTCCGTCCCGAGCGGGTGACAAAGCCCCATACGCTCGAGGACCCGACGCGGCGCCGCCACTGCCTTTGGGGCGTGTCCCCGGGGGGACAACACCCAACACCCAGCCGGGCTGGAGGGCAGAAATGACGCTCGGACAGGCATGCCCCCCGGAACGCCAGGGGGCGCAATGTGCGTT	ASV406	0	17	0	0	0	0	0	0	0	17	Fungi	Ascomycota	Eurotiomycetes	Eurotiales	Trichocomaceae	Talaromyces
TTAAGTTCAGCGGGTAACCCTACCTGATCCGAGGTCAACCGAAGGTGGACGGGCCCCGAAGGGTCGCCTGGAGGAAGACCAGCGCCGACGAGTCCGTCCCGAGCGGGTGACAAAGCCCCATACGCTCGAGGACCCGACGCGGCGCCGCCACTGCCTTTGGGGCGTGTCCCCGGGGGGACAACACCCAACACCCAGCCGGGCTGGAGGGCAGAAATGACGCTCGGACAGGCATGCCCCCCGGAATGCCAGGGGGCGCAATGTGCGTT	ASV407	0	0	0	0	0	10	0	0	7	17	Fungi	Ascomycota	Eurotiomycetes	Eurotiales	Trichocomaceae	Talaromyces
TTAAGTTCAGCGGGTAACCCTACCTGATCCGAGGTCAACCGAAGGTAGACGGGCCCCGAAGGGTCGCCTGGAGGAAGACCAGCGCCGACGAGTCCGTCCCGAGCGGGTGACAAAGCCCCATACGCTCGAGGACCCGACGCGGCGCCGCCACTGCCTTTGGGGCGTGTCCCCGGGGGGACAACACCCAACACCCAGCCGGGCTGGAGGGCAGAAATGACGCTCGGACAGGCATGCCCCCCGGAATGCCGGGGGGCGCAATGTGCGTT	ASV414	0	0	0	0	15	0	0	0	0	15	Fungi	Ascomycota	Eurotiomycetes	Eurotiales	Trichocomaceae	Talaromyces
TTAAGTTCAGCGGGTAACCCTACCTGATCCGAGGTCAACCGAAGGTAGACGGGCCCCGAAGGGTCGCCTGGAGGAAGACCAGCGCCGACGAGTCCGTCCCGAGCGGGTGACAAGGCCCCATACGCTCGAGGACCCGACGCGGCGCCGCCACTGCCTTTGGGGCGTGTCCCCGGGGGGACAACACCCAACACCCAGCCGGGCTGGAGGGCAGAAATGACGCTCGGACAGGCATGCCCCCCGGAATGCCAGGGGGCGCAATGTGCGTT	ASV415	0	0	0	0	0	15	0	0	0	15	Fungi	Ascomycota	Eurotiomycetes	Eurotiales	Trichocomaceae	Talaromyces
TTAAGTTCAGCGGGTAACCCTACCTGATCCGAGGTCAACCGAAGGTAGACGGGCCCCGAAGGGTCGCCTGGAGGAAGACCAGCGCCGACGAGTCCGTCCCGAGCGGGTGACAAAGCCCCATACGCTCGAGGACCCGACGCGGCGCCACCACTGCCTTTGGGGCGTGTCCCCGGGGGGACAACACCCAACACCCAGCCGGGCTGGAGGGCAGAAATGACGCTCGGACAGGCATGCCCCCCGGAATGCCAGGGGGCGCAATGTGCGTT	ASV417	0	14	0	0	0	0	0	0	0	14	Fungi	Ascomycota	Eurotiomycetes	Eurotiales	Trichocomaceae	Talaromyces
TTAAGTTCAGCGGGTAACCCTACCTGACCCGAGGTCAACCGAAGGTAGACGGGCCCCGAAGGGTCGCCTGGAGGAAGACCAGCGCCGACGAGTCCGTCCCGAGCGGGTGACAAAGCCCCATACGCTCGAGGACCCGACGCGGCGCCGCCACTGCCTTTGGGGCGTGTCCCCGGGGGGACAACACCCAACACCCAGCCGGGCTGGAGGGCAGAAATGACGCTCGGACAGGCATGCCCCCCGGAATGCCAGGGGGCGCAATGTGCGTT	ASV418	0	14	0	0	0	0	0	0	0	14	Fungi	Ascomycota	Eurotiomycetes	Eurotiales	Trichocomaceae	Talaromyces
TTAAGTTCAGCGGGTAACCCTACCTGATCCGAGGTCAACCGAAGGTAGACGGGCCCCGAAGGGTCGCCTGGAGGAAGACCAGCGCCGACGAGTCCGTCCCGAGCGGGTGACAAAGCCCCATACGCTCGAGGACCCGACGCGGCGCCGCCACTGCCTTTGGGGCGCGTCCCCGGGGGGACAACACCCAACACCCAGCCGGGCTGGAGGGCAGAAATGACGCTCGGACAGGCATGCCCCCCGGAATGCCAGGGGGCGCAATGTGCGTT	ASV419	0	0	0	0	0	0	0	0	14	14	Fungi	Ascomycota	Eurotiomycetes	Eurotiales	Trichocomaceae	Talaromyces
TTAAGTTCAGCGGGTAACCCTACCTGATCCGAGGTCAACCGAAGGTAGACGGGCCCCGAAGGGTCGCCTAGAGGAAGACCAGCGCCGACGAGTCCGTCCCGAGCGGGTGACAAAGCCCCATACGCTCGAGGACCCGACGCGGCGCCGCCACTGCCTTTGGGGCGTGTCCCCGGGGGGACAACACCCAACACCCAGCCGGGCTGGAGGGCAGAAATGACGCTCGGACAGGCATGCCCCCCGGAATGCCAGGGGGCGCAATGTGCGTT	ASV426	0	0	13	0	0	0	0	0	0	13	Fungi	Ascomycota	Eurotiomycetes	Eurotiales	Trichocomaceae	Talaromyces
TTAAGTTCAGCGGGTAACCCTACCTGATCCGAGGTCAACCGAAGGTAGACGGGCCCCGAAGGGTCGCCTGGAGGAAGACCAGCGCCGACGAGTCCGTCCCGAGCGGGTGACAAAGCCCCATACGCTCGAGGACCCGACGCGGCGCCGCCACTGCCTTTGGGGCGTGTCCCCGGGGGGACAACACCCAACGCCCAGCCGGGCTGGAGGGCAGAAATGACGCTCGGACAGGCATGCCCCCCGGAATGCCAGGGGGCGCAATGTGCGTT	ASV427	0	0	0	0	0	13	0	0	0	13	Fungi	Ascomycota	Eurotiomycetes	Eurotiales	Trichocomaceae	Talaromyces
TTAAGTTCAGCGGGTAACCCTACCTGATCCGAGGTCAACCGAAGGTAGACGGGCCCCGAAGGGTCGCCTGGGGGAAGACCAGCGCCGACGAGTCCGTCCCGAGCGGGTGACAAAGCCCCATACGCTCGAGGACCCGACGCGGCGCCGCCACTGCCTTTGGGGCGTGTCCCCGGGGGGACAACACCCAACACCCAGCCGGGCTGGAGGGCAGAAATGACGCTCGGACAGGCATGCCCCCCGGAATGCCAGGGGGCGCAATGTGCGTT	ASV430	0	12	0	0	0	0	0	0	0	12	Fungi	Ascomycota	Eurotiomycetes	Eurotiales	Trichocomaceae	Talaromyces
TTAAGTTCAGCGGGTAACCCTACCCGATCCGAGGTCAACCGAAGGTAGACGGGCCCCGAAGGGTCGCCTGGAGGAAGACCAGCGCCGACGAGTCCGTCCCGAGCGGGTGACAAAGCCCCATACGCTCGAGGACCCGACGCGGCGCCGCCACTGCCTTTGGGGCGTGTCCCCGGGGGGACAACACCCAACACCCAGCCGGGCTGGAGGGCAGAAATGACGCTCGGACAGGCATGCCCCCCGGAATGCCAGGGGGCGCAATGTGCGTT	ASV434	0	11	0	0	0	0	0	0	0	11	Fungi	Ascomycota	Eurotiomycetes	Eurotiales	Trichocomaceae	Talaromyces
TTAAGTTCAGCGGGTAACCCTACCTGATCCGAGGTCAACCGGAGGTAGACGGGCCCCGAAGGGTCGCCTGGAGGAAGACCAGCGCCGACGAGTCCGTCCCGAGCGGGTGACAAAGCCCCATACGCTCGAGGACCCGACGCGGCGCCGCCACTGCCTTTGGGGCGTGTCCCCGGGGGGACAACACCCAACACCCAGCCGGGCTGGAGGGCAGAAATGACGCTCGGACAGGCATGCCCCCCGGAATGCCAGGGGGCGCAATGTGCGTT	ASV438	0	0	0	0	0	0	0	0	8	8	Fungi	Ascomycota	Eurotiomycetes	Eurotiales	Trichocomaceae	Talaromyces
TTAAGTTCAGCGGGTAGCCCTACCTGATTTGAGGCCAGATCATGAGATATGTGGGGTTCATCAGCCACCCGAGAGGATGAAACGTATTACATCCAAGGCGCTTATGCTTTTCAGGCGAGCCAGTATAACATCGGCAGGCGCCCAATCCACCAGACCAACCGGGCAAAAAACCCGGGAGGGGTGAGGTTTCATGACACTCAAACAGGCATGCCCTTCGGAATACCAAAGGGCGCAAGGTGCGTT	ASV173	0	0	86	0	0	29	0	0	0	115	Fungi	Basidiomycota	Tremellomycetes	Tremellales	Bulleribasidiaceae	Vishniacozyma
GTGTGGGCGTGCCAGCCGCCGCGGTAATACGTAGGGGGCAAGCGTTGTCCGGAATTATTGGGCGTAAAGCGCGCGCAGGCGGCTGTTTAAGTCGGGTGTATAAGATCGGAGCTCAACTCCGAGTCGCATCCGAAACTGGGCAGCTTGAGTGTAGGAGAGGAAAGTGGAATTCCACGTGTAGCGGTGAAATGCGTAGAGATGTGGAGGAACACCAGTGGCGAAGGCGACTTTCTGGCCTATAACTGACGCTGAGGCGCGAAAGCGTGGGGAGCAAACAGGATTAGATACCCCTGTAGTCCG	ASV15	0	4313	0	0	0	0	0	0	0	4313	Fungi	Ascomycota	NA	NA	NA	NA
TTAGTTCGTGCCAGCAGCCGCGGTAATACGGAGGGAGCTAGCGTTGTTCGGAATTACTGGGCGTAAAGCGCACGTAGGCGGCTTTGTAAGTCAGAGGTGAAAGCCTGGAGCTCAACTCCAGAACTGCCTTTGAGACTGCATCGCTTGAATCCAGGAGAGGTGAGTGGAATTCCGAGTGTAGAGGTGAAATTCGTAGATATTCGGAAGAACACCAGTGGCGAAGGCGGCTCACTGGACTGGTATTGACGCTGAGGTGCGAAAGCGTGGGGAGCAAACAGGATTAGATACCCCAGTAGTCCT	ASV17	0	0	0	0	0	0	0	0	3889	3889	Fungi	Ascomycota	NA	NA	NA	NA
CCCCCCCCGTGCCAGCCGCCGCGGTAATACGGAGGGTGCAAGCGTTAATCGGAATTACTGGGCGTAAAGCGCACGCAGGCGGTCTGTCAAGTCGGATGTGAAATCCCCGGGCTTAACCTGGGAACTGCATTCGAAACTGGCAGGCTAGAGTCTTGTAGAGGGGGGTAGAATTCCAGGTGTAGCGGTGAAATGCGTAGAGATCTGGAGGAATACCGGTGGCGAAGGCGGCCCCCTGGACAAAGACTGACGCTCAGGTGCGAAAGCGTGGGGAGCAAACAGGATTAGATACCCCAGTAGTCCA	ASV23	0	0	0	0	0	0	0	2203	0	2203	Fungi	Ascomycota	NA	NA	NA	NA
CGTCGGGGTGCCAGCCGCCGCGGTAATACGAAGGGGGCTAGCGTTGTTCGGAATTACTGGGCGTAAAGCGCACGTAGGCGGATACTTAAGTCAGGGGTGAAATCCCGGGGCTCAACCCCGGAACTGCCTTTGATACTGGGTATCTCGAGTCCGGAAGAGGTGAGTGGAATTCCGAGTGTAGAGGTGAAATTCGTAGATATTCGGAGGAACACCAGTGGCGAAGGCGGCTCACTGGTCCGGTACTGACGCTGAGGTGCGAAAGCGTGGGGAGCAAACAGGATTAGAAACCCCTGTAGTCCC	ASV28	0	0	0	0	0	0	1111	0	0	1111	Fungi	Ascomycota	NA	NA	NA	NA
TACCCTAGTGCCAGCCGCCGCGGTAATACGAAGGGGGCTAGCGTTGCTCGGAATCACTGGGCGTAAAGGGTGCGTAGGCGGGTCTTTAAGTCAGGGGTGAAATCCTGGAGCTCAACTCCAGAACTGCCTTTGATACTGAGGATCTTGAGTTCGGAAGAGGTGAGTGGAACTGCGAGTGTAGAGGTGAAATTCGTAGATATTCGCAAGAACACCAGTGGCGAAGGCGGCTCACTGGTCCGATACTGACGCTGAGGCACGAAAGCGTGGGGAGCAAACAGGATTAGAAACCCTAGTAGTCCT	ASV32	0	0	1037	0	0	0	0	0	0	1037	Fungi	Basidiomycota	NA	NA	NA	NA
CGGGGGGGTGCCAGCCGCCGCGGTAATACGTAGGGTCCGAGCGTTGTCCGGAATTACTGGGCGTAAAGAGCTCGTAGGTGGTTTGTCGCGTTGTTCGTGAAAACTCACAACTCAATTGTGGGCGTGCGGGCGATACGGGCAGACTGGAGTACTGCAGGGGAGACTGGAATTCCTGGTGTAGCGGTGGAATGCGCAGATATCAGGAGGAACACCGGTGGCGAAGGCGGGTCTCTGGGCAGTAACTGACGCTGAGGAGCGAAAGCGTGGGGAGCGAACAGGATTAGATACCCCTGTAGTCCC	ASV61	0	0	0	0	624	0	0	0	0	624	Fungi	Ascomycota	NA	NA	NA	NA
TTAAGTTCAGCGGGTATCCCTACCTGATCCGAGGTCAAGAGTGTAAAAATGTACTTTTGGACGTCGTCGTTGTGAGTGCAAAGCGCGAGATGTACTGCGCTCCGAAATCAATACGCCGGCTGCCAATTGTTTTAAGGCGAGTCTACACGCAGAGGCGAGACAAACACCCAACACCAAGCAGAGCTTGAAGGTACAAATGACGCTCGAACAGGCATGCCCCATGGAATACCAAGGGGCGCAATGTGCGTT	ASV142	0	0	0	0	194	0	0	0	0	194	Fungi	Ascomycota	Dothideomycetes	Pleosporales	Didymellaceae	NA
TTAAGTTCAGCGGGTATCCCTACCTGATCCGAGGTCAACCTGAAAAAAATTGGGGGTTGCTGGCGAGCACACGACCGGACCTCCAGAGCGAGAAGAATTACTACGCTCGGAGCCGGACGGCACCGCCACTGACTTTAGGGCCCGCCGGGTCGGCGGGGCCCAATACCAAGCTGAGCTTGAGGGTTGTAATGACGCTCGGACAGGCATGCCCCCCGGAATACCAGGGGGCGCAATGTGCGTT	ASV196	87	0	0	0	0	0	0	0	0	87	Fungi	Ascomycota	Leotiomycetes	Leotiomycetes_ord_Incertae_sedis	Pseudeurotiaceae	NA
TTAAGTTCAGCGGGTATCCCTACCTGATCCGAGGTCAACCTGAAAAAAATTGGGGGTTGCTGGCGGGCACGCGACCGGGCCTCCAGAGCGAGAAGAATTACTACGCTCGGAGCCGGACGGCACCGCCACTGACTTTAGGGCCCGCCGGGGCGGCGGGGCCCAACACCAAGCTGAGCTTGAGGGTTGTAATGACGCTCGGACAGGCATGCCCCCCGGAATACCAGGGGGCGCAATGTGCGTT	ASV216	42	0	29	0	0	0	0	0	0	71	Fungi	Ascomycota	Leotiomycetes	Leotiomycetes_ord_Incertae_sedis	Pseudeurotiaceae	NA
TTAAGTTCAGCGGGTATCCCTACCTGATCCGAGGTCAACCTGAAAAAATTGGGGGTTGCTGGCGGGCACGCGACCGGGCCTCCAGAGCAAGAAGAATTACTACGCTCGGAGCCGGACGGCACCGCCACTGACTTTAGGGCCCGCCGGGGCGGCGGGGCCCAACACCAAGCTGAGCTTGAGGGTTGTAATGACGCTCGGACAGGCATGCCCCCCGGAATACCAGGGGGCGCAATGTGCGTT	ASV439	0	0	0	0	0	0	0	8	0	8	Fungi	Ascomycota	Leotiomycetes	Leotiomycetes_ord_Incertae_sedis	Pseudeurotiaceae	NA
TTAAACTCAGCGGGTTGCCCCACCTGATCTGAGGTCATGTTCCGAGCTTGCAACTAAGGCAAACGTCGAAAATGGTTTCAGTTATTGTTACATCGTTCGTAGGACTCCTGGACGCAGTTAGAGACATCGTGTGTTAACTCGATACACCATTCGCCGCGCGTAGACCTAACGACAACATTCACTTAAACCAACCGCACAATTAAGGCACGGAGGGTCAATCTCCACATCCGCCATCACTCACAGTATGTTTACAGTAGGTGGATGGTTAGAATGACGCAAGGCATGACGCCCAAACAGACGTGCTCTCAACCTAATGGCCTCGAGCGCAACTTGCATT	ASV444	0	0	0	4	0	0	0	0	0	4	Fungi	Basidiomycota	NA	NA	NA	NA
	All detected sequence reads	404	36098	58529	73311	31962	31557	5194	61046	26334
	Taxa	rhEI1-21	rhEI2-21	rhEI3-21	rhEI4-21	rhEI5-21	rhEI6-21	rhEI7-21	rhEI8-21	rhEI9-21
	Piloderma	0	0	0	207	18246	0	37	0	16
	Non-Piloderma	404	36098	58529	73104	13716	31557	5157	61046	26318
